# Supplementary material for: Analysis of the global burden of diabetes and attributable risk factor in children and adolescents across 204 countries and regions from 1990 to 2021
Source: Front Endocrinol (Lausanne). 2025 Sep 8;16:1587055. doi: 10.3389/fendo.2025.1587055 (PMC12450666; doi:10.3389/fendo.2025.1587055)
Supplement: Supplementary Material 1 — Top 20 countries or areas with the highest number of incidence, mortality and DALYs, 1990 or 2021. [file DataSheet1.csv]

measure	location	sex	age	cause	metric	year	val	upper	lower
Deaths	Middle SDI	Both	5-9 years	Diabetes mellitus	Number	1991	358.65778140109035	487.6675516051432	280.5985203375698
Deaths	Middle SDI	Both	5-9 years	Diabetes mellitus	Rate	1991	0.18175837963208713	0.247137155738366	0.14219998848061494
Deaths	Middle SDI	Both	10-14 years	Diabetes mellitus	Number	1991	483.4093759832514	666.2981558504549	374.5037372529022
Deaths	Middle SDI	Both	10-14 years	Diabetes mellitus	Rate	1991	0.2625794833829608	0.3619214567081415	0.20342385302899518
Deaths	Middle SDI	Both	15-19 years	Diabetes mellitus	Number	1991	954.838046044853	1019.0125826772359	898.4040650353998
Deaths	Middle SDI	Both	15-19 years	Diabetes mellitus	Rate	1991	0.5148219361448862	0.5494230492206973	0.48439431390256354
Deaths	Middle SDI	Both	<1 year	Diabetes mellitus	Number	1991	298.82111530400863	382.3475734097606	228.6994058900516
Deaths	Middle SDI	Both	<1 year	Diabetes mellitus	Rate	1991	0.7475785483489924	0.9565416540381757	0.5721508993419795
Deaths	Middle SDI	Both	2-4 years	Diabetes mellitus	Number	1991	169.63564310895723	220.37395181191403	127.21054643546468
Deaths	Middle SDI	Both	2-4 years	Diabetes mellitus	Rate	1991	0.14067497721698877	0.18275110160926916	0.10549281031743707
Deaths	Global	Both	5-9 years	Diabetes mellitus	Number	1990	1280.4038284334445	1746.9231845240515	964.0699964451508
Deaths	Global	Both	5-9 years	Diabetes mellitus	Rate	1990	0.2194235529954746	0.2993712479190399	0.16521323918184883
Deaths	Global	Both	10-14 years	Diabetes mellitus	Number	1990	1570.5133042318707	2097.1989814313565	1223.725896537615
Deaths	Global	Both	10-14 years	Diabetes mellitus	Rate	1990	0.2931798068177296	0.3915002761056566	0.22844233218401427
Deaths	Global	Both	15-19 years	Diabetes mellitus	Number	1990	3118.1807814781373	3389.2216595692344	2860.3225443581564
Deaths	Global	Both	15-19 years	Diabetes mellitus	Rate	1990	0.600315749755092	0.6524968512845561	0.5506725854245655
Deaths	Global	Both	<1 year	Diabetes mellitus	Number	1990	1582.0838557950042	2038.6188962771023	1073.0925769426444
Deaths	Global	Both	<1 year	Diabetes mellitus	Rate	1990	1.238445091777134	1.5958177923696788	0.8400099843438966
Deaths	Global	Both	2-4 years	Diabetes mellitus	Number	1990	727.6127657810913	1021.6680678443936	423.6143318783956
Deaths	Global	Both	2-4 years	Diabetes mellitus	Rate	1990	0.19795090187063066	0.27795020229629713	0.11524651983068919
Deaths	Global	Both	5-9 years	Diabetes mellitus	Number	1992	1303.6782911571745	1773.8373130010878	991.7364063880146
Deaths	Global	Both	5-9 years	Diabetes mellitus	Rate	1992	0.216712254143299	0.2948674417541657	0.16485772111273891
Deaths	Global	Both	10-14 years	Diabetes mellitus	Number	1992	1584.8385534164834	2146.835573355663	1216.6712391933459
Deaths	Global	Both	10-14 years	Diabetes mellitus	Rate	1992	0.2883325813444705	0.39057772872408475	0.22135122740922092
Deaths	Global	Both	15-19 years	Diabetes mellitus	Number	1992	3206.8160120058355	3478.0874109998636	2949.2013647210288
Deaths	Global	Both	15-19 years	Diabetes mellitus	Rate	1992	0.6199195462668013	0.672359861504704	0.5701192600456448
Deaths	Global	Both	<1 year	Diabetes mellitus	Number	1992	1562.1582436751137	2009.2985796949108	1059.6175570993933
Deaths	Global	Both	<1 year	Diabetes mellitus	Rate	1992	1.2326684442299936	1.5854981172708673	0.8361234406801481
Deaths	Global	Both	2-4 years	Diabetes mellitus	Number	1992	716.1310171698008	1011.6880498252943	410.95436722072463
Deaths	Global	Both	2-4 years	Diabetes mellitus	Rate	1992	0.19345646347927825	0.27329858303992843	0.11101568934701712
Deaths	High-middle SDI	Both	5-9 years	Diabetes mellitus	Number	1992	121.19434816978534	166.0385437052934	96.67460460100101
Deaths	High-middle SDI	Both	5-9 years	Diabetes mellitus	Rate	1992	0.12841704052085132	0.1759337685050695	0.10243601953279119
Deaths	High-middle SDI	Both	10-14 years	Diabetes mellitus	Number	1992	165.83283915020695	229.5468774191868	132.26063831569996
Deaths	High-middle SDI	Both	10-14 years	Diabetes mellitus	Rate	1992	0.18470930026094723	0.2556757957136533	0.14731563471111622
Deaths	High-middle SDI	Both	15-19 years	Diabetes mellitus	Number	1992	332.6632197874421	352.831590066227	316.295158982941
Deaths	High-middle SDI	Both	15-19 years	Diabetes mellitus	Rate	1992	0.3546868659023906	0.3761904635923058	0.33723517349299864
Deaths	High-middle SDI	Both	<1 year	Diabetes mellitus	Number	1992	117.02340540132194	161.07978886703054	80.68286702503144
Deaths	High-middle SDI	Both	<1 year	Diabetes mellitus	Rate	1992	0.6964784420026187	0.9586851451081845	0.4801934906028943
Deaths	High-middle SDI	Both	2-4 years	Diabetes mellitus	Number	1992	57.10499841932908	76.14756582853873	42.07998469292359
Deaths	High-middle SDI	Both	2-4 years	Diabetes mellitus	Rate	1992	0.10336732131141557	0.13783679401025012	0.0761701325441343
Deaths	Global	Both	5-9 years	Diabetes mellitus	Number	1994	1304.9864431160072	1744.915509998426	992.4551456952158
Deaths	Global	Both	5-9 years	Diabetes mellitus	Rate	1994	0.212768942689635	0.28449631036673306	0.16181289325293585
Deaths	Global	Both	10-14 years	Diabetes mellitus	Number	1994	1612.6968235647664	2169.9647074487493	1247.1243134318888
Deaths	Global	Both	10-14 years	Diabetes mellitus	Rate	1994	0.2837624018967991	0.3818165872342047	0.21943801554782236
Deaths	Global	Both	15-19 years	Diabetes mellitus	Number	1994	3320.122665949996	3601.7068223165797	3061.105157967876
Deaths	Global	Both	15-19 years	Diabetes mellitus	Rate	1994	0.6394201448373457	0.6936502441931194	0.5895361408010236
Deaths	Global	Both	<1 year	Diabetes mellitus	Number	1994	1535.4408877173364	1962.413428621315	1056.451008008712
Deaths	Global	Both	<1 year	Diabetes mellitus	Rate	1994	1.218624434053292	1.5574972458806116	0.8384673236451237
Deaths	Global	Both	2-4 years	Diabetes mellitus	Number	1994	698.7106737211667	983.240505408519	393.82164945145234
Deaths	Global	Both	2-4 years	Diabetes mellitus	Rate	1994	0.1897821908956845	0.2670655312878124	0.1069689333025351
Deaths	High-middle SDI	Both	5-9 years	Diabetes mellitus	Number	1990	121.76220136003145	167.7123124225942	95.86305413563149
Deaths	High-middle SDI	Both	5-9 years	Diabetes mellitus	Rate	1990	0.13371667705963533	0.18417811823906466	0.10527478074991704
Deaths	High-middle SDI	Both	10-14 years	Diabetes mellitus	Number	1990	173.36478457031598	242.96284210719838	135.81072627061386
Deaths	High-middle SDI	Both	10-14 years	Diabetes mellitus	Rate	1990	0.19335671538000915	0.2709806217316608	0.15147203055190553
Deaths	High-middle SDI	Both	15-19 years	Diabetes mellitus	Number	1990	331.61348888769703	359.8940625260705	310.7546856363302
Deaths	High-middle SDI	Both	15-19 years	Diabetes mellitus	Rate	1990	0.34348892656292523	0.3727822581285735	0.32188314700844634
Deaths	High-middle SDI	Both	<1 year	Diabetes mellitus	Number	1990	131.058599774107	185.0065604465221	90.57787549108416
Deaths	High-middle SDI	Both	<1 year	Diabetes mellitus	Rate	1990	0.7265667249330275	1.0256451003325213	0.502148431773118
Deaths	High-middle SDI	Both	2-4 years	Diabetes mellitus	Number	1990	58.95725015950315	79.94738925814868	43.124506831544984
Deaths	High-middle SDI	Both	2-4 years	Diabetes mellitus	Rate	1990	0.10434046018377807	0.14148806742375317	0.07632022992640541
Deaths	Low SDI	Both	5-9 years	Diabetes mellitus	Number	1992	349.44584290779795	502.7209443873152	235.84274516918381
Deaths	Low SDI	Both	5-9 years	Diabetes mellitus	Rate	1992	0.44109184491576053	0.6345650215564375	0.2976950897771044
Deaths	Low SDI	Both	10-14 years	Diabetes mellitus	Number	1992	385.19569972136384	531.740653639203	286.6313690291818
Deaths	Low SDI	Both	10-14 years	Diabetes mellitus	Rate	1992	0.5813052976750595	0.802458748042258	0.4325602113861735
Deaths	Low SDI	Both	15-19 years	Diabetes mellitus	Number	1992	728.4654745011895	849.5060139581291	610.5351583025465
Deaths	Low SDI	Both	15-19 years	Diabetes mellitus	Rate	1992	1.3557352645808942	1.5810018469100475	1.1362570682488664
Deaths	Low SDI	Both	<1 year	Diabetes mellitus	Number	1992	811.0161919007517	1106.3570363733304	490.0148419087279
Deaths	Low SDI	Both	<1 year	Diabetes mellitus	Rate	1992	3.7983622819595557	5.181579454649509	2.2949651458182716
Deaths	Low SDI	Both	2-4 years	Diabetes mellitus	Number	1992	311.4231234166365	488.8054712045581	127.37298679358912
Deaths	Low SDI	Both	2-4 years	Diabetes mellitus	Rate	1992	0.5816331916984583	0.9129234952666591	0.23788971105336731
Deaths	High SDI	Both	5-9 years	Diabetes mellitus	Number	1992	36.95326566141551	40.24560247239119	34.01775056247043
Deaths	High SDI	Both	5-9 years	Diabetes mellitus	Rate	1992	0.05925522579844209	0.06453454706131458	0.054548074565409124
Deaths	High SDI	Both	10-14 years	Diabetes mellitus	Number	1992	65.26135523897891	71.60264072123769	59.647184020230355
Deaths	High SDI	Both	10-14 years	Diabetes mellitus	Rate	1992	0.10395337060209404	0.11405426411582856	0.09501068133079307
Deaths	High SDI	Both	15-19 years	Diabetes mellitus	Number	1992	162.8291065130976	169.79122132391907	156.3754005475352
Deaths	High SDI	Both	15-19 years	Diabetes mellitus	Rate	1992	0.2577948893553012	0.26881747405019585	0.24757722955877112
Deaths	High SDI	Both	<1 year	Diabetes mellitus	Number	1992	24.283784123294954	27.910461939255995	21.211472919749337
Deaths	High SDI	Both	<1 year	Diabetes mellitus	Rate	1992	0.20044750241231893	0.23038346735800475	0.1750874883281326
Deaths	High SDI	Both	2-4 years	Diabetes mellitus	Number	1992	12.237360854016233	13.911788442149025	10.931545267521
Deaths	High SDI	Both	2-4 years	Diabetes mellitus	Rate	1992	0.03273367295474803	0.0372125933453613	0.029240751494193133
Deaths	High-middle SDI	Both	5-9 years	Diabetes mellitus	Number	1991	121.9550178717497	168.61492222432554	96.58237461773004
Deaths	High-middle SDI	Both	5-9 years	Diabetes mellitus	Rate	1991	0.13147930158359264	0.18178319020821154	0.1041251387735282
Deaths	High-middle SDI	Both	10-14 years	Diabetes mellitus	Number	1991	169.64460007797018	235.18417794414685	135.1957039473265
Deaths	High-middle SDI	Both	10-14 years	Diabetes mellitus	Rate	1991	0.18943179052910242	0.2626158446045354	0.15096480677141355
Deaths	High-middle SDI	Both	15-19 years	Diabetes mellitus	Number	1991	327.69109183681195	350.3983428626585	308.6601269024643
Deaths	High-middle SDI	Both	15-19 years	Diabetes mellitus	Rate	1991	0.34406703078610246	0.36790904734500385	0.32408501796649175
Deaths	High-middle SDI	Both	<1 year	Diabetes mellitus	Number	1991	124.46679470443122	174.75901176274127	84.96814024822467
Deaths	High-middle SDI	Both	<1 year	Diabetes mellitus	Rate	1991	0.7127961743392209	1.0008095356805247	0.4865953642774797
Deaths	High-middle SDI	Both	2-4 years	Diabetes mellitus	Number	1991	58.07269542763269	77.85761935571253	42.533712206318604
Deaths	High-middle SDI	Both	2-4 years	Diabetes mellitus	Rate	1991	0.10354948114203069	0.13882799873280163	0.07584190466063742
Deaths	High SDI	Both	5-9 years	Diabetes mellitus	Number	1990	38.48022281394586	42.34568233430534	35.372490194070714
Deaths	High SDI	Both	5-9 years	Diabetes mellitus	Rate	1990	0.0614371711143423	0.0676087283617141	0.05647539369252093
Deaths	High SDI	Both	10-14 years	Diabetes mellitus	Number	1990	67.54171364464615	74.33041945996558	61.69625646686439
Deaths	High SDI	Both	10-14 years	Diabetes mellitus	Rate	1990	0.10989135202982671	0.12093667528743916	0.10038070804648734
Deaths	High SDI	Both	15-19 years	Diabetes mellitus	Number	1990	172.89002248507427	181.3130276491578	165.8796388652389
Deaths	High SDI	Both	15-19 years	Diabetes mellitus	Rate	1990	0.2639054138640598	0.2767625853298019	0.25320451762987617
Deaths	High SDI	Both	<1 year	Diabetes mellitus	Number	1990	26.43489441138712	30.701481721590437	23.103448288180203
Deaths	High SDI	Both	<1 year	Diabetes mellitus	Rate	1990	0.21425025302367406	0.24883020619212315	0.18724945764601766
Deaths	High SDI	Both	2-4 years	Diabetes mellitus	Number	1990	12.995275069026107	14.945653278528962	11.591949295269666
Deaths	High SDI	Both	2-4 years	Diabetes mellitus	Rate	1990	0.035090864809518243	0.040357429596609234	0.03130149407676847
Deaths	Middle SDI	Both	5-9 years	Diabetes mellitus	Number	1995	344.61421922483186	458.0618440199226	266.58703356308695
Deaths	Middle SDI	Both	5-9 years	Diabetes mellitus	Rate	1995	0.16758837791881948	0.22275877530090776	0.1296431953084318
Deaths	Middle SDI	Both	10-14 years	Diabetes mellitus	Number	1995	481.53436607624576	653.1676695649833	370.29067151321806
Deaths	Middle SDI	Both	10-14 years	Diabetes mellitus	Rate	1995	0.2465556982369481	0.33443555056648905	0.18959659267831755
Deaths	Middle SDI	Both	15-19 years	Diabetes mellitus	Number	1995	971.7493372504525	1033.2575382687514	920.086323653434
Deaths	Middle SDI	Both	15-19 years	Diabetes mellitus	Rate	1995	0.5443097139803934	0.578762540465924	0.5153715103959949
Deaths	Middle SDI	Both	<1 year	Diabetes mellitus	Number	1995	258.2475893005904	324.4082195041006	195.4857017568445
Deaths	Middle SDI	Both	<1 year	Diabetes mellitus	Rate	1995	0.6804661686303741	0.8547952714525201	0.5150925391279
Deaths	Middle SDI	Both	2-4 years	Diabetes mellitus	Number	1995	149.20159868705545	189.20108169206614	109.55818063658188
Deaths	Middle SDI	Both	2-4 years	Diabetes mellitus	Rate	1995	0.12849071146515612	0.1629378090484216	0.0943502529510349
Deaths	High-middle SDI	Both	5-9 years	Diabetes mellitus	Number	1994	113.71737492419237	152.41729545131767	90.48391880476831
Deaths	High-middle SDI	Both	5-9 years	Diabetes mellitus	Rate	1994	0.11892692252037468	0.1593997390371317	0.0946291101795849
Deaths	High-middle SDI	Both	10-14 years	Diabetes mellitus	Number	1994	162.3167190398304	220.29900971926983	131.73281994212783
Deaths	High-middle SDI	Both	10-14 years	Diabetes mellitus	Rate	1994	0.17697390699393617	0.24019199431543067	0.1436282840264058
Deaths	High-middle SDI	Both	15-19 years	Diabetes mellitus	Number	1994	345.32837545011944	363.55702848459885	329.5663625564361
Deaths	High-middle SDI	Both	15-19 years	Diabetes mellitus	Rate	1994	0.3767088816040986	0.39659399961334757	0.3595145510158017
Deaths	High-middle SDI	Both	<1 year	Diabetes mellitus	Number	1994	104.63206827634573	147.1668611769042	72.23207444571571
Deaths	High-middle SDI	Both	<1 year	Diabetes mellitus	Rate	1994	0.6638741443252939	0.9337507672964902	0.4583012398153197
Deaths	High-middle SDI	Both	2-4 years	Diabetes mellitus	Number	1994	52.893258947250914	69.19866322407006	39.18911939581838
Deaths	High-middle SDI	Both	2-4 years	Diabetes mellitus	Rate	1994	0.10197337051662037	0.13340870017557663	0.07555304157671995
Deaths	Low-middle SDI	Both	5-9 years	Diabetes mellitus	Number	1990	432.44891489593937	581.6900739703606	301.9820408490707
Deaths	Low-middle SDI	Both	5-9 years	Diabetes mellitus	Rate	1990	0.27009867345623095	0.36331162347778695	0.18861175466370703
Deaths	Low-middle SDI	Both	10-14 years	Diabetes mellitus	Number	1990	476.93917096693	644.0494287109368	355.05369880967663
Deaths	Low-middle SDI	Both	10-14 years	Diabetes mellitus	Rate	1990	0.3443070570544088	0.4649455882339582	0.2563167413689291
Deaths	Low-middle SDI	Both	15-19 years	Diabetes mellitus	Number	1990	970.6996112963812	1097.5563352193208	856.9812529355107
Deaths	Low-middle SDI	Both	15-19 years	Diabetes mellitus	Rate	1990	0.8163200572945314	0.9230015547792892	0.7206874066451616
Deaths	Low-middle SDI	Both	<1 year	Diabetes mellitus	Number	1990	323.8443997035155	450.7737107658489	236.803323335306
Deaths	Low-middle SDI	Both	<1 year	Diabetes mellitus	Rate	1990	0.8877124478885493	1.2356472262423166	0.6491180888679311
Deaths	Low-middle SDI	Both	2-4 years	Diabetes mellitus	Number	1990	178.03160710328436	263.67484298298535	102.17920484343158
Deaths	Low-middle SDI	Both	2-4 years	Diabetes mellitus	Rate	1990	0.1745553404576046	0.25852629617783945	0.10018404135837002
Deaths	Low-middle SDI	Both	5-9 years	Diabetes mellitus	Number	1992	437.3118112200454	588.5939880307727	302.4652761242653
Deaths	Low-middle SDI	Both	5-9 years	Diabetes mellitus	Rate	1992	0.2664252882842753	0.35859155623076355	0.18427217449848865
Deaths	Low-middle SDI	Both	10-14 years	Diabetes mellitus	Number	1992	488.5155969029608	657.6382683847155	363.8238395212614
Deaths	Low-middle SDI	Both	10-14 years	Diabetes mellitus	Rate	1992	0.33770180069164546	0.4546131768263062	0.25150469405644
Deaths	Low-middle SDI	Both	15-19 years	Diabetes mellitus	Number	1992	1012.7508281016679	1135.4582004844906	900.7733262203753
Deaths	Low-middle SDI	Both	15-19 years	Diabetes mellitus	Rate	1992	0.8227106338170843	0.9223922705098254	0.7317454338984699
Deaths	Low-middle SDI	Both	<1 year	Diabetes mellitus	Number	1992	321.0174704191164	440.32476320155985	232.26575168876872
Deaths	Low-middle SDI	Both	<1 year	Diabetes mellitus	Rate	1992	0.8696074011964046	1.1928001068297285	0.6291869923755156
Deaths	Low-middle SDI	Both	2-4 years	Diabetes mellitus	Number	1992	170.68846983911146	250.52430288147198	98.25748839910096
Deaths	Low-middle SDI	Both	2-4 years	Diabetes mellitus	Rate	1992	0.16552890577716906	0.2429514645344602	0.09528736507185706
Deaths	Middle SDI	Both	5-9 years	Diabetes mellitus	Number	1992	357.7407278208474	491.98475542555957	279.0260386986445
Deaths	Middle SDI	Both	5-9 years	Diabetes mellitus	Rate	1992	0.17801029624007497	0.24480956527477948	0.13884219476490353
Deaths	Middle SDI	Both	10-14 years	Diabetes mellitus	Number	1992	478.36808703678577	661.9273754068221	366.76240654678105
Deaths	Middle SDI	Both	10-14 years	Diabetes mellitus	Rate	1992	0.25762784820503354	0.35648474472953623	0.19752197556999862
Deaths	Middle SDI	Both	15-19 years	Diabetes mellitus	Number	1992	966.5824315360256	1037.7228369786985	911.9231490029987
Deaths	Middle SDI	Both	15-19 years	Diabetes mellitus	Rate	1992	0.5280696060275681	0.5669354954220756	0.49820779098599227
Deaths	Middle SDI	Both	<1 year	Diabetes mellitus	Number	1992	286.92592375073986	364.21307822512756	218.61905617988572
Deaths	Middle SDI	Both	<1 year	Diabetes mellitus	Rate	1992	0.7274526213890112	0.9234012564483273	0.5542719996322372
Deaths	Middle SDI	Both	2-4 years	Diabetes mellitus	Number	1992	163.89953221738563	213.95422648390078	121.89956941082727
Deaths	Middle SDI	Both	2-4 years	Diabetes mellitus	Rate	1992	0.1359259853889618	0.17743759649286214	0.10109436473973817
Deaths	High-middle SDI	Both	5-9 years	Diabetes mellitus	Number	1997	94.31531209709549	122.11890491078027	74.89812669779681
Deaths	High-middle SDI	Both	5-9 years	Diabetes mellitus	Rate	1997	0.10492894295817723	0.13586137099675605	0.08332667399601884
Deaths	High-middle SDI	Both	10-14 years	Diabetes mellitus	Number	1997	148.96228540199084	194.66970594078987	120.16777887023355
Deaths	High-middle SDI	Both	10-14 years	Diabetes mellitus	Rate	1997	0.15213886130882	0.19882097883521588	0.12273032059081902
Deaths	High-middle SDI	Both	15-19 years	Diabetes mellitus	Number	1997	331.6386486635238	347.795318018537	316.51773479424793
Deaths	High-middle SDI	Both	15-19 years	Diabetes mellitus	Rate	1997	0.3625712026258093	0.38023483460019336	0.3460399329789258
Deaths	High-middle SDI	Both	<1 year	Diabetes mellitus	Number	1997	87.80718414924729	119.1469072595015	61.84529134722004
Deaths	High-middle SDI	Both	<1 year	Diabetes mellitus	Rate	1997	0.6034813646977444	0.8188730670404474	0.425050423652264
Deaths	High-middle SDI	Both	2-4 years	Diabetes mellitus	Number	1997	45.56079334416912	58.51456437469585	33.2222976240108
Deaths	High-middle SDI	Both	2-4 years	Diabetes mellitus	Rate	1997	0.09870134135216715	0.1267639469925816	0.07197164705891677
Deaths	Low SDI	Both	5-9 years	Diabetes mellitus	Number	1990	325.58336603487993	460.34819010919654	215.30998555394785
Deaths	Low SDI	Both	5-9 years	Diabetes mellitus	Rate	1990	0.42985995628011686	0.607786740716878	0.2842686409445661
Deaths	Low SDI	Both	10-14 years	Diabetes mellitus	Number	1990	361.08640408399106	486.9640383068307	269.37506145709176
Deaths	Low SDI	Both	10-14 years	Diabetes mellitus	Rate	1990	0.5788850943915368	0.7806891095654837	0.4318556614555957
Deaths	Low SDI	Both	15-19 years	Diabetes mellitus	Number	1990	676.4371893132766	780.8822126323153	567.5439472084598
Deaths	Low SDI	Both	15-19 years	Diabetes mellitus	Rate	1990	1.335174200791671	1.5413312582979828	1.1202371012414305
Deaths	Low SDI	Both	<1 year	Diabetes mellitus	Number	1990	789.9248752614716	1075.4544776704395	467.85837985524637
Deaths	Low SDI	Both	<1 year	Diabetes mellitus	Rate	1990	3.861725119654875	5.257600692838722	2.2872307411891457
Deaths	Low SDI	Both	2-4 years	Diabetes mellitus	Number	1990	303.21967097145	476.5042123267866	122.24376579544128
Deaths	Low SDI	Both	2-4 years	Diabetes mellitus	Rate	1990	0.588427068598841	0.9247024638479053	0.23722583871633982
Deaths	High-middle SDI	Both	5-9 years	Diabetes mellitus	Number	1995	107.49820371317625	141.08211975636615	86.42526077166875
Deaths	High-middle SDI	Both	5-9 years	Diabetes mellitus	Rate	1995	0.113431640455499	0.14886924367222915	0.0911955620419641
Deaths	High-middle SDI	Both	10-14 years	Diabetes mellitus	Number	1995	158.11828500953118	208.50231679514906	129.23498924931678
Deaths	High-middle SDI	Both	10-14 years	Diabetes mellitus	Rate	1995	0.16922430623623477	0.2231472464185904	0.13831228561481443
Deaths	High-middle SDI	Both	15-19 years	Diabetes mellitus	Number	1995	350.21558027315433	367.6198384471867	334.208107404684
Deaths	High-middle SDI	Both	15-19 years	Diabetes mellitus	Rate	1995	0.38359158442598623	0.4026544912319285	0.36605857839729045
Deaths	High-middle SDI	Both	<1 year	Diabetes mellitus	Number	1995	99.12505287371583	138.75719746738616	68.55089312732173
Deaths	High-middle SDI	Both	<1 year	Diabetes mellitus	Rate	1995	0.6465160349978464	0.9050058540530177	0.4471044436838726
Deaths	High-middle SDI	Both	2-4 years	Diabetes mellitus	Number	1995	50.302685039815856	65.62412453784526	37.649786787838316
Deaths	High-middle SDI	Both	2-4 years	Diabetes mellitus	Rate	1995	0.10121895146498634	0.13204871810064903	0.07575881761637353
Deaths	Middle SDI	Both	5-9 years	Diabetes mellitus	Number	1990	361.08529719284815	489.52668439619737	283.3510289671736
Deaths	Middle SDI	Both	5-9 years	Diabetes mellitus	Rate	1990	0.18661071133959883	0.25298987110544446	0.14643724761280275
Deaths	Middle SDI	Both	10-14 years	Diabetes mellitus	Number	1990	489.93449659284295	683.7428103746347	377.6783899037909
Deaths	Middle SDI	Both	10-14 years	Diabetes mellitus	Rate	1990	0.2674584363592767	0.3732596586001833	0.20617709574001197
Deaths	Middle SDI	Both	15-19 years	Diabetes mellitus	Number	1990	963.0714453671836	1025.6020348081845	900.5036844115031
Deaths	Middle SDI	Both	15-19 years	Diabetes mellitus	Rate	1990	0.5140773868858399	0.5474555564649464	0.4806793755439805
Deaths	Middle SDI	Both	<1 year	Diabetes mellitus	Number	1990	308.93850924894883	398.42225210061883	234.93008849175064
Deaths	Middle SDI	Both	<1 year	Diabetes mellitus	Rate	1990	0.7659963211524051	0.9878664207847321	0.5824964454906398
Deaths	Middle SDI	Both	2-4 years	Diabetes mellitus	Number	1990	173.6143479438862	226.17011820710295	131.03236152397238
Deaths	Middle SDI	Both	2-4 years	Diabetes mellitus	Rate	1990	0.14442648823159693	0.1881466382383017	0.10900334012553453
Deaths	Middle SDI	Both	5-9 years	Diabetes mellitus	Number	1994	345.74178883488827	469.78531723691214	268.5732187180721
Deaths	Middle SDI	Both	5-9 years	Diabetes mellitus	Rate	1994	0.1683418229891115	0.22873866935115358	0.13076841361124858
Deaths	Middle SDI	Both	10-14 years	Diabetes mellitus	Number	1994	473.6680359326517	647.2051397027961	364.53020638682943
Deaths	Middle SDI	Both	10-14 years	Diabetes mellitus	Rate	1994	0.24769711319278384	0.33844556226443095	0.19062523316736033
Deaths	Middle SDI	Both	15-19 years	Diabetes mellitus	Number	1994	968.2004822245786	1028.1227147153297	914.3879100459958
Deaths	Middle SDI	Both	15-19 years	Diabetes mellitus	Rate	1994	0.5408189848199091	0.574290441959996	0.5107602715776883
Deaths	Middle SDI	Both	<1 year	Diabetes mellitus	Number	1994	267.1855072178391	338.1026316107488	204.814534677835
Deaths	Middle SDI	Both	<1 year	Diabetes mellitus	Rate	1994	0.694350428067635	0.8786468601319515	0.5322633750193657
Deaths	Middle SDI	Both	2-4 years	Diabetes mellitus	Number	1994	153.49047478108113	194.650145923486	113.06303577899938
Deaths	Middle SDI	Both	2-4 years	Diabetes mellitus	Rate	1994	0.12992629438343972	0.1647670462750537	0.0957053608144699
Deaths	High SDI	Both	5-9 years	Diabetes mellitus	Number	1994	33.291096343764465	35.84851736410559	30.650738985808545
Deaths	High SDI	Both	5-9 years	Diabetes mellitus	Rate	1994	0.05336521036030565	0.05746472421593537	0.049132750594525224
Deaths	High SDI	Both	10-14 years	Diabetes mellitus	Number	1994	63.82208215198237	69.90034057907604	59.082427946332835
Deaths	High SDI	Both	10-14 years	Diabetes mellitus	Rate	1994	0.1004712616357459	0.11003989794666956	0.0930099093623309
Deaths	High SDI	Both	15-19 years	Diabetes mellitus	Number	1994	158.99528316786493	165.05677496192592	152.40076867455318
Deaths	High SDI	Both	15-19 years	Diabetes mellitus	Rate	1994	0.25370748425801337	0.26337975756877635	0.2431846709476664
Deaths	High SDI	Both	<1 year	Diabetes mellitus	Number	1994	21.735694132048494	25.01450913657713	19.191965509145692
Deaths	High SDI	Both	<1 year	Diabetes mellitus	Rate	1994	0.18484043083555182	0.21272348689924278	0.16320855233516346
Deaths	High SDI	Both	2-4 years	Diabetes mellitus	Number	1994	11.343873897463093	12.919091638973521	10.105182486813929
Deaths	High SDI	Both	2-4 years	Diabetes mellitus	Rate	1994	0.030471805058234536	0.03470313981895607	0.02714444409373608
Deaths	High-middle SDI	Both	5-9 years	Diabetes mellitus	Number	1999	83.0899716429553	106.62622360069489	65.77899866296173
Deaths	High-middle SDI	Both	5-9 years	Diabetes mellitus	Rate	1999	0.10034805287131573	0.12877286767323654	0.0794415295267793
Deaths	High-middle SDI	Both	10-14 years	Diabetes mellitus	Number	1999	145.65339372998986	188.27268678683177	116.07708668613482
Deaths	High-middle SDI	Both	10-14 years	Diabetes mellitus	Rate	1999	0.14517965717471448	0.1876603313050487	0.11569954684456374
Deaths	High-middle SDI	Both	15-19 years	Diabetes mellitus	Number	1999	342.4333447056783	361.2464063100177	327.4291259542509
Deaths	High-middle SDI	Both	15-19 years	Diabetes mellitus	Rate	1999	0.3652139633050035	0.38527857703684504	0.3492115783701663
Deaths	High-middle SDI	Both	<1 year	Diabetes mellitus	Number	1999	77.25953241756622	100.97839603054426	54.53512785269968
Deaths	High-middle SDI	Both	<1 year	Diabetes mellitus	Rate	1999	0.5503081636792605	0.719254103047243	0.38844560827046065
Deaths	High-middle SDI	Both	2-4 years	Diabetes mellitus	Number	1999	41.19754901191992	53.1875040064641	29.79317407036634
Deaths	High-middle SDI	Both	2-4 years	Diabetes mellitus	Rate	1999	0.09444685599545309	0.12193425706472619	0.06830191816161695
Deaths	Low-middle SDI	Both	5-9 years	Diabetes mellitus	Number	1994	443.9054894124037	598.1521647148236	309.6566135146218
Deaths	Low-middle SDI	Both	5-9 years	Diabetes mellitus	Rate	1994	0.26612254997458384	0.35859385194230076	0.18563998321824465
Deaths	Low-middle SDI	Both	10-14 years	Diabetes mellitus	Number	1994	505.1345379143473	687.8908014094554	376.4246476433336
Deaths	Low-middle SDI	Both	10-14 years	Diabetes mellitus	Rate	1994	0.3344331333893058	0.4554301059969363	0.2492185050662117
Deaths	Low-middle SDI	Both	15-19 years	Diabetes mellitus	Number	1994	1063.0893408632555	1179.3442450136286	953.6792894444101
Deaths	Low-middle SDI	Both	15-19 years	Diabetes mellitus	Rate	1994	0.8295948410530628	0.9203157852137399	0.7442153618996725
Deaths	Low-middle SDI	Both	<1 year	Diabetes mellitus	Number	1994	317.97247340326635	433.25924517021303	228.29740495342105
Deaths	Low-middle SDI	Both	<1 year	Diabetes mellitus	Rate	1994	0.8491445751721804	1.1570175674071435	0.6096675629409765
Deaths	Low-middle SDI	Both	2-4 years	Diabetes mellitus	Number	1994	165.8074598650089	241.88987299320533	96.15059259984307
Deaths	Low-middle SDI	Both	2-4 years	Diabetes mellitus	Rate	1994	0.15862708459986286	0.23141471064318928	0.09198674293110601
Deaths	High-middle SDI	Both	5-9 years	Diabetes mellitus	Number	1998	88.381793397537	113.56936271549476	70.2802720695092
Deaths	High-middle SDI	Both	5-9 years	Diabetes mellitus	Rate	1998	0.10222557204887099	0.13135842377170756	0.08128869917518647
Deaths	High-middle SDI	Both	10-14 years	Diabetes mellitus	Number	1998	146.11901448551774	190.1273869810283	116.26096446590367
Deaths	High-middle SDI	Both	10-14 years	Diabetes mellitus	Rate	1998	0.1467111476441123	0.1908978598081605	0.11673210076772482
Deaths	High-middle SDI	Both	15-19 years	Diabetes mellitus	Number	1998	330.3493710149769	347.51671619036273	315.94915490060754
Deaths	High-middle SDI	Both	15-19 years	Diabetes mellitus	Rate	1998	0.3578696123940198	0.3764671085686716	0.34226976504632844
Deaths	High-middle SDI	Both	<1 year	Diabetes mellitus	Number	1998	82.43170895385616	110.26496085612705	57.50287234101313
Deaths	High-middle SDI	Both	<1 year	Diabetes mellitus	Rate	1998	0.5785595635954989	0.7739115013193147	0.4035927090353974
Deaths	High-middle SDI	Both	2-4 years	Diabetes mellitus	Number	1998	43.30479028789777	56.23092993842802	31.233383078867117
Deaths	High-middle SDI	Both	2-4 years	Diabetes mellitus	Rate	1998	0.09663601547808053	0.1254811068186926	0.06969828673863179
Deaths	Global	Both	5-9 years	Diabetes mellitus	Number	1991	1284.6419819549126	1713.5383183123026	984.9004106457304
Deaths	Global	Both	5-9 years	Diabetes mellitus	Rate	1991	0.21667231986161953	0.28901151279169035	0.1661168323975588
Deaths	Global	Both	10-14 years	Diabetes mellitus	Number	1991	1574.3700941374466	2109.890406534002	1222.0130873719231
Deaths	Global	Both	10-14 years	Diabetes mellitus	Rate	1991	0.2904542409463004	0.3892519419618837	0.2254481872088139
Deaths	Global	Both	15-19 years	Diabetes mellitus	Number	1991	3143.7001892803	3425.404400488801	2883.3150905307893
Deaths	Global	Both	15-19 years	Diabetes mellitus	Rate	1991	0.6064815037641827	0.6608277783271997	0.556248104667833
Deaths	Global	Both	<1 year	Diabetes mellitus	Number	1991	1572.1838195643122	2034.1752460753382	1069.6562465811733
Deaths	Global	Both	<1 year	Diabetes mellitus	Rate	1991	1.234481990646454	1.5972386153895934	0.8398962997551225
Deaths	Global	Both	2-4 years	Diabetes mellitus	Number	1991	721.7155197796822	1016.1211444042491	415.9469021885336
Deaths	Global	Both	2-4 years	Diabetes mellitus	Rate	1991	0.19551341013183365	0.2752681695277701	0.11268040530080055
Deaths	Middle SDI	Both	5-9 years	Diabetes mellitus	Number	1997	318.432138945223	417.76586516136615	243.25576931324125
Deaths	Middle SDI	Both	5-9 years	Diabetes mellitus	Rate	1997	0.15769516574639897	0.20688758857076933	0.12046604022974615
Deaths	Middle SDI	Both	10-14 years	Diabetes mellitus	Number	1997	476.5306570288394	640.8210253084692	367.0521995467853
Deaths	Middle SDI	Both	10-14 years	Diabetes mellitus	Rate	1997	0.2325282141085619	0.31269545071300187	0.17910703369514402
Deaths	Middle SDI	Both	15-19 years	Diabetes mellitus	Number	1997	987.5425214021567	1044.4256340793268	934.4971198016773
Deaths	Middle SDI	Both	15-19 years	Diabetes mellitus	Rate	1997	0.5478820019326797	0.5794403733185327	0.5184527670467443
Deaths	Middle SDI	Both	<1 year	Diabetes mellitus	Number	1997	235.1661947564129	290.8701942917229	180.71257730158956
Deaths	Middle SDI	Both	<1 year	Diabetes mellitus	Rate	1997	0.6398830635737862	0.791452662736996	0.4917157319734299
Deaths	Middle SDI	Both	2-4 years	Diabetes mellitus	Number	1997	136.4551694327507	170.2003562000088	99.59928019414126
Deaths	Middle SDI	Both	2-4 years	Diabetes mellitus	Rate	1997	0.12107634370271031	0.151018366773945	0.08837420180897931
Deaths	Global	Both	5-9 years	Diabetes mellitus	Number	1997	1262.7233746853242	1712.4300646864563	947.1605671511709
Deaths	Global	Both	5-9 years	Diabetes mellitus	Rate	1997	0.20584343427007057	0.279152578093537	0.15440181741798475
Deaths	Global	Both	10-14 years	Diabetes mellitus	Number	1997	1617.824253870631	2152.662894387795	1252.4380687909465
Deaths	Global	Both	10-14 years	Diabetes mellitus	Rate	1997	0.26883359604484797	0.3577076469128384	0.20811743244112524
Deaths	Global	Both	15-19 years	Diabetes mellitus	Number	1997	3488.3574936164814	3747.7136690841444	3227.841899100164
Deaths	Global	Both	15-19 years	Diabetes mellitus	Rate	1997	0.6490114250449466	0.6972648283565359	0.6005423109839981
Deaths	Global	Both	<1 year	Diabetes mellitus	Number	1997	1483.1972638667673	1883.4173531611084	1028.539720763036
Deaths	Global	Both	<1 year	Diabetes mellitus	Rate	1997	1.184850845547881	1.5045663161450844	0.8216480622736199
Deaths	Global	Both	2-4 years	Diabetes mellitus	Number	1997	668.3114135464517	946.7932057431647	374.6124048216974
Deaths	Global	Both	2-4 years	Diabetes mellitus	Rate	1997	0.18424210197897148	0.2610148006299236	0.1032742752745905
Deaths	High-middle SDI	Both	5-9 years	Diabetes mellitus	Number	2000	76.0267217703019	97.7520338606444	60.15293394352489
Deaths	High-middle SDI	Both	5-9 years	Diabetes mellitus	Rate	2000	0.09590781025642889	0.12331432024665948	0.07588300587855494
Deaths	High-middle SDI	Both	10-14 years	Diabetes mellitus	Number	2000	140.63692175885186	180.18478148222698	113.09583414614451
Deaths	High-middle SDI	Both	10-14 years	Diabetes mellitus	Rate	2000	0.14097430586292872	0.1806170398131714	0.11336714793914428
Deaths	High-middle SDI	Both	15-19 years	Diabetes mellitus	Number	2000	339.8462828572967	359.6346417353731	323.9888263638315
Deaths	High-middle SDI	Both	15-19 years	Diabetes mellitus	Rate	2000	0.3544473196099336	0.37508585861304766	0.33790856890569243
Deaths	High-middle SDI	Both	<1 year	Diabetes mellitus	Number	2000	72.65046376324716	94.32156961594534	51.166205945274584
Deaths	High-middle SDI	Both	<1 year	Diabetes mellitus	Rate	2000	0.5209812442819157	0.6763861668010117	0.3669162212841803
Deaths	High-middle SDI	Both	2-4 years	Diabetes mellitus	Number	2000	38.922521760443836	50.054266075239056	27.90885514133784
Deaths	High-middle SDI	Both	2-4 years	Diabetes mellitus	Rate	2000	0.09140604732454632	0.11754794927800574	0.0655414402366806
Deaths	Middle SDI	Both	5-9 years	Diabetes mellitus	Number	1998	303.4635117195	396.69232522846454	231.4656356290598
Deaths	Middle SDI	Both	5-9 years	Diabetes mellitus	Rate	1998	0.15276995489737424	0.19970331289550183	0.11652470016899011
Deaths	Middle SDI	Both	10-14 years	Diabetes mellitus	Number	1998	467.8963748885305	635.6822411966746	357.1404630061668
Deaths	Middle SDI	Both	10-14 years	Diabetes mellitus	Rate	1998	0.22370858436137453	0.303929634666763	0.17075444838893938
Deaths	Middle SDI	Both	15-19 years	Diabetes mellitus	Number	1998	987.1201808882256	1041.5202649955813	936.5104945191206
Deaths	Middle SDI	Both	15-19 years	Diabetes mellitus	Rate	1998	0.5410300845980419	0.5708461927848473	0.5132914531447573
Deaths	Middle SDI	Both	<1 year	Diabetes mellitus	Number	1998	222.2012428147394	279.01679917497285	170.20010674825582
Deaths	Middle SDI	Both	<1 year	Diabetes mellitus	Rate	1998	0.61378952988859	0.7707319177301444	0.47014608102394456
Deaths	Middle SDI	Both	2-4 years	Diabetes mellitus	Number	1998	129.17812228991215	162.8397895024703	92.80690445290065
Deaths	Middle SDI	Both	2-4 years	Diabetes mellitus	Rate	1998	0.11616354174970427	0.1464338260307758	0.08345669165154947
Deaths	Low SDI	Both	5-9 years	Diabetes mellitus	Number	1994	367.3156188740679	521.4668445555292	253.90009466816875
Deaths	Low SDI	Both	5-9 years	Diabetes mellitus	Rate	1994	0.444511838803797	0.6310599768643725	0.30726054693606636
Deaths	Low SDI	Both	10-14 years	Diabetes mellitus	Number	1994	406.08712138623156	555.1961718099195	306.0845879133639
Deaths	Low SDI	Both	10-14 years	Diabetes mellitus	Rate	1994	0.5775511379307925	0.7896191824775025	0.43532407885524876
Deaths	Low SDI	Both	15-19 years	Diabetes mellitus	Number	1994	780.892720864893	912.7386087313099	658.1992615706706
Deaths	Low SDI	Both	15-19 years	Diabetes mellitus	Rate	1994	1.3640804973963263	1.5943917802333414	1.1497568771223752
Deaths	Low SDI	Both	<1 year	Diabetes mellitus	Number	1994	822.0285585564415	1106.7916237239167	498.2698544996438
Deaths	Low SDI	Both	<1 year	Diabetes mellitus	Rate	1994	3.66177182859201	4.930264703930695	2.2195707159463134
Deaths	Low SDI	Both	2-4 years	Diabetes mellitus	Number	1994	314.42698861679906	494.42511042730104	129.3494321749336
Deaths	Low SDI	Both	2-4 years	Diabetes mellitus	Rate	1994	0.5605116556104416	0.8813843825560701	0.23058410061930976
Deaths	Low SDI	Both	5-9 years	Diabetes mellitus	Number	1991	336.58996303970076	475.95516124783967	227.21740091234616
Deaths	Low SDI	Both	5-9 years	Diabetes mellitus	Rate	1991	0.4343488388384547	0.6141911355888674	0.29321021149560705
Deaths	Low SDI	Both	10-14 years	Diabetes mellitus	Number	1991	372.5483432728385	503.19051389232	274.24031327974
Deaths	Low SDI	Both	10-14 years	Diabetes mellitus	Rate	1991	0.5796781170373488	0.7829548429652685	0.42671269726009436
Deaths	Low SDI	Both	15-19 years	Diabetes mellitus	Number	1991	699.2201963864097	814.42105681346	588.0417857738496
Deaths	Low SDI	Both	15-19 years	Diabetes mellitus	Rate	1991	1.3420309812926212	1.5631389020358464	1.128643450062798
Deaths	Low SDI	Both	<1 year	Diabetes mellitus	Number	1991	799.7003006798099	1089.359172551759	482.2267094564489
Deaths	Low SDI	Both	<1 year	Diabetes mellitus	Rate	1991	3.8338750209428696	5.222540140263604	2.311862249201265
Deaths	Low SDI	Both	2-4 years	Diabetes mellitus	Number	1991	306.53012164257603	482.0479948637747	124.62081752669334
Deaths	Low SDI	Both	2-4 years	Diabetes mellitus	Rate	1991	0.5843161585175101	0.9188931615285213	0.23755563394000484
Deaths	Middle SDI	Both	5-9 years	Diabetes mellitus	Number	1999	288.34327923932176	383.2273536538779	221.27961321908396
Deaths	Middle SDI	Both	5-9 years	Diabetes mellitus	Rate	1999	0.14797465645461408	0.196668138583097	0.11355830742053434
Deaths	Middle SDI	Both	10-14 years	Diabetes mellitus	Number	1999	469.9631555505118	636.1237486571627	360.6844648253596
Deaths	Middle SDI	Both	10-14 years	Diabetes mellitus	Rate	1999	0.2215840630162072	0.29992752228297787	0.17005998925428412
Deaths	Middle SDI	Both	15-19 years	Diabetes mellitus	Number	1999	987.8605242317171	1040.7889823981823	940.7117454997323
Deaths	Middle SDI	Both	15-19 years	Diabetes mellitus	Rate	1999	0.5318558457655757	0.5603520850551112	0.5064713375539368
Deaths	Middle SDI	Both	<1 year	Diabetes mellitus	Number	1999	212.44257119108062	268.4590182448028	162.9519526634942
Deaths	Middle SDI	Both	<1 year	Diabetes mellitus	Rate	1999	0.5939214924612011	0.7505255650347558	0.4555615495649434
Deaths	Middle SDI	Both	2-4 years	Diabetes mellitus	Number	1999	124.84922532380466	156.13726672274495	89.87257460606729
Deaths	Middle SDI	Both	2-4 years	Diabetes mellitus	Rate	1999	0.11379917657348604	0.14231800269004413	0.08191820942568255
Deaths	High-middle SDI	Both	5-9 years	Diabetes mellitus	Number	2003	63.18801145087344	84.47918371177913	49.96406644888444
Deaths	High-middle SDI	Both	5-9 years	Diabetes mellitus	Rate	2003	0.0879764413986131	0.11762006406864497	0.06956479026712482
Deaths	High-middle SDI	Both	10-14 years	Diabetes mellitus	Number	2003	118.52814094544387	154.271993802729	94.55961434392266
Deaths	High-middle SDI	Both	10-14 years	Diabetes mellitus	Rate	2003	0.1307843278057181	0.17022420876426805	0.1043373792999091
Deaths	High-middle SDI	Both	15-19 years	Diabetes mellitus	Number	2003	315.50884823548495	332.5134654446636	302.13651138970334
Deaths	High-middle SDI	Both	15-19 years	Diabetes mellitus	Rate	2003	0.30326805926840755	0.3196129487650744	0.2904145286438816
Deaths	High-middle SDI	Both	<1 year	Diabetes mellitus	Number	2003	58.33701628092356	75.07302368519409	42.7120587023334
Deaths	High-middle SDI	Both	<1 year	Diabetes mellitus	Rate	2003	0.4192589758193169	0.5395380331133982	0.3069648591631971
Deaths	High-middle SDI	Both	2-4 years	Diabetes mellitus	Number	2003	32.22983422928568	41.91357741380196	24.10230163005626
Deaths	High-middle SDI	Both	2-4 years	Diabetes mellitus	Rate	2003	0.07880242182415463	0.10247931726935812	0.058930484298268145
Deaths	Middle SDI	Both	5-9 years	Diabetes mellitus	Number	2001	270.24688660777986	359.456416650847	210.38191628045055
Deaths	Middle SDI	Both	5-9 years	Diabetes mellitus	Rate	2001	0.14376091994311713	0.1912169490121874	0.11191506478951152
Deaths	Middle SDI	Both	10-14 years	Diabetes mellitus	Number	2001	460.7558423493901	631.2932230812781	354.4730809253135
Deaths	Middle SDI	Both	10-14 years	Diabetes mellitus	Rate	2001	0.2169555606577309	0.2972562962081038	0.1669103220006656
Deaths	Middle SDI	Both	15-19 years	Diabetes mellitus	Number	2001	1000.9259629570402	1050.2704703689042	958.5623662806315
Deaths	Middle SDI	Both	15-19 years	Diabetes mellitus	Rate	2001	0.5121269987926559	0.5373742752376413	0.4904515278518715
Deaths	Middle SDI	Both	<1 year	Diabetes mellitus	Number	2001	197.3798754764121	252.7515158041115	154.70459958276388
Deaths	Middle SDI	Both	<1 year	Diabetes mellitus	Rate	2001	0.5573145980504801	0.7136599366932503	0.4368182497071851
Deaths	Middle SDI	Both	2-4 years	Diabetes mellitus	Number	2001	113.63295232318721	142.94026776355577	82.99285197812728
Deaths	Middle SDI	Both	2-4 years	Diabetes mellitus	Rate	2001	0.10620729058225474	0.13359943787336998	0.0775694529278933
Deaths	High SDI	Both	5-9 years	Diabetes mellitus	Number	1991	38.01323545334245	41.58181068002448	35.0114703639244
Deaths	High SDI	Both	5-9 years	Diabetes mellitus	Rate	1991	0.06083262183698905	0.06654341663444979	0.056028893915639866
Deaths	High SDI	Both	10-14 years	Diabetes mellitus	Number	1991	67.79466154131642	74.41384948932132	62.01797888416036
Deaths	High SDI	Both	10-14 years	Diabetes mellitus	Rate	1991	0.10911024640201332	0.1197633157081843	0.0998131239770505
Deaths	High SDI	Both	15-19 years	Diabetes mellitus	Number	1991	169.02404453222988	177.08377082563223	162.2970401903154
Deaths	High SDI	Both	15-19 years	Diabetes mellitus	Rate	1991	0.2635273941172733	0.27609340904891705	0.2530392417993808
Deaths	High SDI	Both	<1 year	Diabetes mellitus	Number	1991	25.335257373441987	29.107885547902796	22.260690221236604
Deaths	High SDI	Both	<1 year	Diabetes mellitus	Rate	1991	0.20647493684242155	0.2372207529424891	0.1814181138856966
Deaths	High SDI	Both	2-4 years	Diabetes mellitus	Number	1991	12.68622744620186	14.507319387080278	11.351661716016595
Deaths	High SDI	Both	2-4 years	Diabetes mellitus	Rate	1991	0.03411712982409483	0.03901460075720211	0.030528076067286247
Deaths	Middle SDI	Both	5-9 years	Diabetes mellitus	Number	2000	276.2213913354315	365.5916890813086	211.49043653216188
Deaths	Middle SDI	Both	5-9 years	Diabetes mellitus	Rate	2000	0.14455450992505028	0.19132452846001247	0.11067896030404267
Deaths	Middle SDI	Both	10-14 years	Diabetes mellitus	Number	2000	467.20100756999665	631.5765689531544	358.22457251368763
Deaths	Middle SDI	Both	10-14 years	Diabetes mellitus	Rate	2000	0.21903810980072239	0.2961023962201074	0.16794662677565877
Deaths	Middle SDI	Both	15-19 years	Diabetes mellitus	Number	2000	997.9956960912663	1053.9458081207097	948.6688640283393
Deaths	Middle SDI	Both	15-19 years	Diabetes mellitus	Rate	2000	0.5249606074821612	0.5543912001337206	0.49901395878783983
Deaths	Middle SDI	Both	<1 year	Diabetes mellitus	Number	2000	204.79706404332472	261.15976944604597	157.48520685082775
Deaths	Middle SDI	Both	<1 year	Diabetes mellitus	Rate	2000	0.5767909221234035	0.7355309752314297	0.4435416987280027
Deaths	Middle SDI	Both	2-4 years	Diabetes mellitus	Number	2000	119.49080850891136	150.0202546958079	86.77820783742494
Deaths	Middle SDI	Both	2-4 years	Diabetes mellitus	Rate	2000	0.11035972106225446	0.13855620920568987	0.08014690778919915
Deaths	High-middle SDI	Both	5-9 years	Diabetes mellitus	Number	2001	71.06185893230723	91.77631157639638	56.8755172618162
Deaths	High-middle SDI	Both	5-9 years	Diabetes mellitus	Rate	2001	0.0931366931705823	0.12028593538146938	0.07454347071300223
Deaths	High-middle SDI	Both	10-14 years	Diabetes mellitus	Number	2001	136.04160633888634	172.22679302254872	109.25788931586519
Deaths	High-middle SDI	Both	10-14 years	Diabetes mellitus	Rate	2001	0.13928134018587635	0.17632825128763105	0.11185978804077107
Deaths	High-middle SDI	Both	15-19 years	Diabetes mellitus	Number	2001	325.7775035500356	342.5356567316074	311.5653296973619
Deaths	High-middle SDI	Both	15-19 years	Diabetes mellitus	Rate	2001	0.32997675740244803	0.346950922243942	0.31558138942141506
Deaths	High-middle SDI	Both	<1 year	Diabetes mellitus	Number	2001	68.21998089511686	87.14550234102536	48.54421615876211
Deaths	High-middle SDI	Both	<1 year	Diabetes mellitus	Rate	2001	0.4894742115219872	0.625263676218856	0.34830179687083157
Deaths	High-middle SDI	Both	2-4 years	Diabetes mellitus	Number	2001	36.65426419559582	46.41975458561954	26.516719286786806
Deaths	High-middle SDI	Both	2-4 years	Diabetes mellitus	Rate	2001	0.08781893011294496	0.11121579639578175	0.06353066877688708
Deaths	High-middle SDI	Both	5-9 years	Diabetes mellitus	Number	2005	56.76359512815918	74.53579924942294	45.68251751833989
Deaths	High-middle SDI	Both	5-9 years	Diabetes mellitus	Rate	2005	0.08240822532809448	0.10820954743419633	0.06632094370883904
Deaths	High-middle SDI	Both	10-14 years	Diabetes mellitus	Number	2005	98.60236387242529	131.13837091944436	79.60376379564298
Deaths	High-middle SDI	Both	10-14 years	Diabetes mellitus	Rate	2005	0.11944299519071012	0.15885582446395247	0.09642884412494711
Deaths	High-middle SDI	Both	15-19 years	Diabetes mellitus	Number	2005	294.98303395344976	310.8328137849747	281.2111531485871
Deaths	High-middle SDI	Both	15-19 years	Diabetes mellitus	Rate	2005	0.2806215074251429	0.2956996258140841	0.2675201235938619
Deaths	High-middle SDI	Both	<1 year	Diabetes mellitus	Number	2005	48.42638039760322	63.28594916124273	36.381433215153
Deaths	High-middle SDI	Both	<1 year	Diabetes mellitus	Rate	2005	0.34562607876857804	0.45168096954920184	0.2596595491732553
Deaths	High-middle SDI	Both	2-4 years	Diabetes mellitus	Number	2005	27.796209484966287	36.49461521541152	20.553048131948415
Deaths	High-middle SDI	Both	2-4 years	Diabetes mellitus	Rate	2005	0.06796384518083577	0.08923210842024669	0.05025376506784165
Deaths	High-middle SDI	Both	5-9 years	Diabetes mellitus	Number	2004	60.683183134326676	80.8340006362358	48.15694113948155
Deaths	High-middle SDI	Both	5-9 years	Diabetes mellitus	Rate	2004	0.08650100358748489	0.1152250395887769	0.06864543886973891
Deaths	High-middle SDI	Both	10-14 years	Diabetes mellitus	Number	2004	107.83197057748126	140.79987528901782	85.97877296466513
Deaths	High-middle SDI	Both	10-14 years	Diabetes mellitus	Rate	2004	0.12463187844508959	0.16273608697056727	0.09937401610675818
Deaths	High-middle SDI	Both	15-19 years	Diabetes mellitus	Number	2004	312.17941900723184	328.8059531982898	298.3236028092898
Deaths	High-middle SDI	Both	15-19 years	Diabetes mellitus	Rate	2004	0.29642494339819575	0.3122124013676088	0.2832683761098324
Deaths	High-middle SDI	Both	<1 year	Diabetes mellitus	Number	2004	53.35050945605449	69.47156286492601	39.52390975796381
Deaths	High-middle SDI	Both	<1 year	Diabetes mellitus	Rate	2004	0.3832012139799737	0.4989940583201796	0.28388876422937104
Deaths	High-middle SDI	Both	2-4 years	Diabetes mellitus	Number	2004	30.154554518525803	39.144596967582736	22.33772806053167
Deaths	High-middle SDI	Both	2-4 years	Diabetes mellitus	Rate	2004	0.07381865349195145	0.09582636804854217	0.05468298351032783
Deaths	Middle SDI	Both	5-9 years	Diabetes mellitus	Number	2003	254.73801680806324	334.28269736014295	194.3452496104056
Deaths	Middle SDI	Both	5-9 years	Diabetes mellitus	Rate	2003	0.13911753726493584	0.18255848180706644	0.10613583651045791
Deaths	Middle SDI	Both	10-14 years	Diabetes mellitus	Number	2003	448.9426798116393	612.668397065653	343.5689624386168
Deaths	Middle SDI	Both	10-14 years	Diabetes mellitus	Rate	2003	0.2176062853060527	0.29696551476417193	0.16653075999388134
Deaths	Middle SDI	Both	15-19 years	Diabetes mellitus	Number	2003	1047.7794352284482	1102.7188733535459	997.7730444171624
Deaths	Middle SDI	Both	15-19 years	Diabetes mellitus	Rate	2003	0.5086854096826251	0.5353579035785432	0.4844078560856302
Deaths	Middle SDI	Both	<1 year	Diabetes mellitus	Number	2003	184.90789617704291	236.3773475255185	145.94333637367052
Deaths	Middle SDI	Both	<1 year	Diabetes mellitus	Rate	2003	0.5244929667484294	0.6704865440526069	0.41396963058029734
Deaths	Middle SDI	Both	2-4 years	Diabetes mellitus	Number	2003	102.90002013722952	129.18261399568098	75.01259966062983
Deaths	Middle SDI	Both	2-4 years	Diabetes mellitus	Rate	2003	0.09754108965516653	0.1224549122229235	0.07110601823990677
Deaths	Middle SDI	Both	5-9 years	Diabetes mellitus	Number	2005	249.85248141797317	325.23418912306903	190.31626271174412
Deaths	Middle SDI	Both	5-9 years	Diabetes mellitus	Rate	2005	0.13933699350549986	0.1813756415002236	0.10613501099112843
Deaths	Middle SDI	Both	10-14 years	Diabetes mellitus	Number	2005	435.9791936035196	593.5078258362266	330.5061192840524
Deaths	Middle SDI	Both	10-14 years	Diabetes mellitus	Rate	2005	0.22012206414518956	0.2996568864435348	0.16686963565417828
Deaths	Middle SDI	Both	15-19 years	Diabetes mellitus	Number	2005	1053.2140492365716	1107.0203920537676	1002.5388579010448
Deaths	Middle SDI	Both	15-19 years	Diabetes mellitus	Rate	2005	0.4979022836632471	0.5233389942575167	0.4739458110836042
Deaths	Middle SDI	Both	<1 year	Diabetes mellitus	Number	2005	177.2751370759941	227.1417233327898	140.72678920342125
Deaths	Middle SDI	Both	<1 year	Diabetes mellitus	Rate	2005	0.5001897532588696	0.640890563801502	0.3970669498814004
Deaths	Middle SDI	Both	2-4 years	Diabetes mellitus	Number	2005	95.32999167710653	118.55704169345937	69.43679634217408
Deaths	Middle SDI	Both	2-4 years	Diabetes mellitus	Rate	2005	0.09051872722853506	0.11257351783289314	0.06593235053465359
Deaths	High SDI	Both	5-9 years	Diabetes mellitus	Number	1997	31.54106934068164	33.813212808569915	29.614453136787493
Deaths	High SDI	Both	5-9 years	Diabetes mellitus	Rate	1997	0.050395798618982794	0.05402619185024356	0.04731748313199688
Deaths	High SDI	Both	10-14 years	Diabetes mellitus	Number	1997	57.79873796414117	62.689985762740385	54.34030122676662
Deaths	High SDI	Both	10-14 years	Diabetes mellitus	Rate	1997	0.09156946831412265	0.09931858146237556	0.08609033114964176
Deaths	High SDI	Both	15-19 years	Diabetes mellitus	Number	1997	157.4641962310767	162.5301487472098	152.4342299241374
Deaths	High SDI	Both	15-19 years	Diabetes mellitus	Rate	1997	0.24341373639530528	0.25124486537489654	0.23563823617354196
Deaths	High SDI	Both	<1 year	Diabetes mellitus	Number	1997	18.452790017467677	21.23453346010966	16.646051172020595
Deaths	High SDI	Both	<1 year	Diabetes mellitus	Rate	1997	0.1616581811053503	0.18602802354183573	0.1458299992851012
Deaths	High SDI	Both	2-4 years	Diabetes mellitus	Number	1997	9.883066525605997	11.26804355350819	8.86529570342786
Deaths	High SDI	Both	2-4 years	Diabetes mellitus	Rate	1997	0.027684794162736663	0.03156444061034976	0.024833778676415928
Deaths	Low-middle SDI	Both	5-9 years	Diabetes mellitus	Number	1991	428.39723592382984	572.0381599696215	295.24407758399263
Deaths	Low-middle SDI	Both	5-9 years	Diabetes mellitus	Rate	1991	0.2638967405295495	0.35238090542055917	0.1818731382966307
Deaths	Low-middle SDI	Both	10-14 years	Diabetes mellitus	Number	1991	479.33597852820105	640.9862039245677	360.7397233432494
Deaths	Low-middle SDI	Both	10-14 years	Diabetes mellitus	Rate	1991	0.33876690463549525	0.453011920541255	0.25494994102318913
Deaths	Low-middle SDI	Both	15-19 years	Diabetes mellitus	Number	1991	989.5275598886005	1118.1425734350896	878.7519664117184
Deaths	Low-middle SDI	Both	15-19 years	Diabetes mellitus	Rate	1991	0.8182147844664819	0.9245632176520525	0.7266173070288267
Deaths	Low-middle SDI	Both	<1 year	Diabetes mellitus	Number	1991	321.975194976691	442.49796348452367	236.21062571105412
Deaths	Low-middle SDI	Both	<1 year	Diabetes mellitus	Rate	1991	0.8775689845154124	1.2060633692398672	0.6438108344091734
Deaths	Low-middle SDI	Both	2-4 years	Diabetes mellitus	Number	1991	174.01585673520668	256.4450031491783	99.54700908119722
Deaths	Low-middle SDI	Both	2-4 years	Diabetes mellitus	Rate	1991	0.16973829037469956	0.2501412068206617	0.09709999680700672
Deaths	Middle SDI	Both	5-9 years	Diabetes mellitus	Number	2004	251.44911633133222	329.6486432726221	192.44540465090213
Deaths	Middle SDI	Both	5-9 years	Diabetes mellitus	Rate	2004	0.13889361991341648	0.18208890145133386	0.10630158211590157
Deaths	Middle SDI	Both	10-14 years	Diabetes mellitus	Number	2004	437.6175840939196	593.1519265201625	333.86294338179437
Deaths	Middle SDI	Both	10-14 years	Diabetes mellitus	Rate	2004	0.2164313839042685	0.29335359681225776	0.1651177226346703
Deaths	Middle SDI	Both	15-19 years	Diabetes mellitus	Number	2004	1064.0539748349624	1119.2550917114118	1012.5319965467336
Deaths	Middle SDI	Both	15-19 years	Diabetes mellitus	Rate	2004	0.5075489898162412	0.5338796758246416	0.4829732364691601
Deaths	Middle SDI	Both	<1 year	Diabetes mellitus	Number	2004	179.82232877227267	230.1978396323863	142.58545403166525
Deaths	Middle SDI	Both	<1 year	Diabetes mellitus	Rate	2004	0.5102260937613362	0.653161069094337	0.4045705543603259
Deaths	Middle SDI	Both	2-4 years	Diabetes mellitus	Number	2004	98.32939155208884	123.42015228310916	71.24971114647039
Deaths	Middle SDI	Both	2-4 years	Diabetes mellitus	Rate	2004	0.09337044607890116	0.11719583017754377	0.06765644745411294
Deaths	High-middle SDI	Both	5-9 years	Diabetes mellitus	Number	2006	51.64010560674017	68.15904231607549	41.87800763196664
Deaths	High-middle SDI	Both	5-9 years	Diabetes mellitus	Rate	2006	0.07592317962044187	0.10020992698832264	0.06157058468859995
Deaths	High-middle SDI	Both	10-14 years	Diabetes mellitus	Number	2006	90.1441630797294	118.30144341394642	73.73711595878235
Deaths	High-middle SDI	Both	10-14 years	Diabetes mellitus	Rate	2006	0.11382774448875917	0.14938278878538036	0.09311007288703405
Deaths	High-middle SDI	Both	15-19 years	Diabetes mellitus	Number	2006	276.1662361187163	288.9831323419536	264.2187701432526
Deaths	High-middle SDI	Both	15-19 years	Diabetes mellitus	Rate	2006	0.26767035550218393	0.28009295725366545	0.2560904371531937
Deaths	High-middle SDI	Both	<1 year	Diabetes mellitus	Number	2006	44.66838311967647	60.06811133753322	33.408124380835865
Deaths	High-middle SDI	Both	<1 year	Diabetes mellitus	Rate	2006	0.3143929341101654	0.4227820317396781	0.23513898452665583
Deaths	High-middle SDI	Both	2-4 years	Diabetes mellitus	Number	2006	25.706129382962523	33.397294047253695	19.068997542007224
Deaths	High-middle SDI	Both	2-4 years	Diabetes mellitus	Rate	2006	0.0626748863901631	0.08142694603948461	0.04649269583587028
Deaths	Middle SDI	Both	5-9 years	Diabetes mellitus	Number	2006	245.0778011274316	316.73486822528196	185.40511098139564
Deaths	Middle SDI	Both	5-9 years	Diabetes mellitus	Rate	2006	0.1376326749002088	0.17787440130223728	0.10412122700281289
Deaths	Middle SDI	Both	10-14 years	Diabetes mellitus	Number	2006	430.2815648288228	581.1776308585871	327.07691845070553
Deaths	Middle SDI	Both	10-14 years	Diabetes mellitus	Rate	2006	0.22123519616924578	0.29882048798285926	0.16817110499414809
Deaths	Middle SDI	Both	15-19 years	Diabetes mellitus	Number	2006	1014.0667096462998	1060.7085880829607	962.895041084657
Deaths	Middle SDI	Both	15-19 years	Diabetes mellitus	Rate	2006	0.4802354275487117	0.5023237992698556	0.45600186589412106
Deaths	Middle SDI	Both	<1 year	Diabetes mellitus	Number	2006	174.63648035601562	224.4782393033361	138.6376682714356
Deaths	Middle SDI	Both	<1 year	Diabetes mellitus	Rate	2006	0.4878232346814074	0.6270494033623512	0.3872654536267975
Deaths	Middle SDI	Both	2-4 years	Diabetes mellitus	Number	2006	92.67033186956806	115.53288684292447	67.00335995626664
Deaths	Middle SDI	Both	2-4 years	Diabetes mellitus	Rate	2006	0.087920221615583	0.10961088419770353	0.06356889133228798
Deaths	Low-middle SDI	Both	5-9 years	Diabetes mellitus	Number	1997	452.21152244670714	627.2183972166679	315.2718345849153
Deaths	Low-middle SDI	Both	5-9 years	Diabetes mellitus	Rate	1997	0.2657267494431487	0.3685635982505707	0.18525879071358853
Deaths	Low-middle SDI	Both	10-14 years	Diabetes mellitus	Number	1997	516.3041118923574	712.1393000604933	385.24330864700937
Deaths	Low-middle SDI	Both	10-14 years	Diabetes mellitus	Rate	1997	0.32449169341371525	0.44757204542904144	0.24212135971760976
Deaths	Low-middle SDI	Both	15-19 years	Diabetes mellitus	Number	1997	1142.6697669052144	1256.0961355659447	1024.8811335198827
Deaths	Low-middle SDI	Both	15-19 years	Diabetes mellitus	Rate	1997	0.831189043972516	0.9136964819558716	0.7455084524228286
Deaths	Low-middle SDI	Both	<1 year	Diabetes mellitus	Number	1997	314.04721107426155	426.08474346153565	231.36529780286767
Deaths	Low-middle SDI	Both	<1 year	Diabetes mellitus	Rate	1997	0.8228640283662588	1.1164238880862274	0.6062215305876666
Deaths	Low-middle SDI	Both	2-4 years	Diabetes mellitus	Number	1997	160.86103573701763	229.68975620121236	95.84771233951692
Deaths	Low-middle SDI	Both	2-4 years	Diabetes mellitus	Rate	1997	0.15028980066280667	0.21459533388933105	0.08954892970502715
Deaths	Low SDI	Both	5-9 years	Diabetes mellitus	Number	1997	365.21655339661197	524.1799046905385	251.61141797770088
Deaths	Low SDI	Both	5-9 years	Diabetes mellitus	Rate	1997	0.41342656215761164	0.5933736955043623	0.28482510599994004
Deaths	Low SDI	Both	10-14 years	Diabetes mellitus	Number	1997	416.51597574558537	559.6270511127082	316.1640167737011
Deaths	Low SDI	Both	10-14 years	Diabetes mellitus	Rate	1997	0.5466428480843407	0.7344643252583178	0.41493918278065667
Deaths	Low SDI	Both	15-19 years	Diabetes mellitus	Number	1997	865.1501603725586	997.8894458953722	730.2539617042803
Deaths	Low SDI	Both	15-19 years	Diabetes mellitus	Rate	1997	1.370899028132233	1.5812349511352755	1.1571453052254033
Deaths	Low SDI	Both	<1 year	Diabetes mellitus	Number	1997	825.863691387323	1091.300317160174	514.4803592721801
Deaths	Low SDI	Both	<1 year	Diabetes mellitus	Rate	1997	3.413289856353832	4.510337894309463	2.1263443470278727
Deaths	Low SDI	Both	2-4 years	Diabetes mellitus	Number	1997	314.841203835615	488.58289678690494	131.5119549566962
Deaths	Low SDI	Both	2-4 years	Diabetes mellitus	Rate	1997	0.5175244775908073	0.8031147300258275	0.2161745507155597
Deaths	Global	Both	5-9 years	Diabetes mellitus	Number	1998	1246.4545089634607	1710.5347931814758	946.8341392835883
Deaths	Global	Both	5-9 years	Diabetes mellitus	Rate	1998	0.20433055591590396	0.28040696446669344	0.15521396460818895
Deaths	Global	Both	10-14 years	Diabetes mellitus	Number	1998	1611.1577660799448	2148.0923012159487	1244.629862695429
Deaths	Global	Both	10-14 years	Diabetes mellitus	Rate	1998	0.26340275619842407	0.35118437475279585	0.20348034387625274
Deaths	Global	Both	15-19 years	Diabetes mellitus	Number	1998	3579.337558556681	3852.2426796470972	3310.6384051525297
Deaths	Global	Both	15-19 years	Diabetes mellitus	Rate	1998	0.654771609950348	0.7046944022482953	0.6056182193051597
Deaths	Global	Both	<1 year	Diabetes mellitus	Number	1998	1462.455065684826	1860.8383220923317	1016.7216877070226
Deaths	Global	Both	<1 year	Diabetes mellitus	Rate	1998	1.1700928710387584	1.4888345672462548	0.813466906799901
Deaths	Global	Both	2-4 years	Diabetes mellitus	Number	1998	655.3207539083918	931.9624770818998	365.94909657167733
Deaths	Global	Both	2-4 years	Diabetes mellitus	Rate	1998	0.18102623522058045	0.2574459264211964	0.10109001865062867
Deaths	Global	Both	5-9 years	Diabetes mellitus	Number	1995	1314.9002892857638	1779.9174223169812	995.6876041320348
Deaths	Global	Both	5-9 years	Diabetes mellitus	Rate	1995	0.213577862554421	0.2891101033891537	0.16172848389740996
Deaths	Global	Both	10-14 years	Diabetes mellitus	Number	1995	1646.8565579696021	2203.9625786706893	1280.75993148673
Deaths	Global	Both	10-14 years	Diabetes mellitus	Rate	1995	0.28447728349495804	0.38071153451140693	0.22123791192095982
Deaths	Global	Both	15-19 years	Diabetes mellitus	Number	1995	3378.710003397345	3656.3532496535436	3113.6911207119497
Deaths	Global	Both	15-19 years	Diabetes mellitus	Rate	1995	0.645290945168646	0.6983172991961307	0.5946756851659701
Deaths	Global	Both	<1 year	Diabetes mellitus	Number	1995	1523.0670766774995	1933.9219669798824	1048.4326773244716
Deaths	Global	Both	<1 year	Diabetes mellitus	Rate	1995	1.212009834336767	1.5389554923166644	0.8343104089212431
Deaths	Global	Both	2-4 years	Diabetes mellitus	Number	1995	691.0776486517528	975.5041201549218	388.67725226894487
Deaths	Global	Both	2-4 years	Diabetes mellitus	Rate	1995	0.18895233309151357	0.26671934738919734	0.10627094332900992
Deaths	High-middle SDI	Both	5-9 years	Diabetes mellitus	Number	2007	48.4378911192889	64.1467374792921	39.182817404492326
Deaths	High-middle SDI	Both	5-9 years	Diabetes mellitus	Rate	2007	0.07170810445226036	0.09496369154694805	0.05800676904482936
Deaths	High-middle SDI	Both	10-14 years	Diabetes mellitus	Number	2007	84.07628701218356	111.11914526645229	69.40656069571267
Deaths	High-middle SDI	Both	10-14 years	Diabetes mellitus	Rate	2007	0.10998840385316334	0.14536580835942253	0.09079750187770426
Deaths	High-middle SDI	Both	15-19 years	Diabetes mellitus	Number	2007	261.13064311170393	273.7295388415834	249.33510425372975
Deaths	High-middle SDI	Both	15-19 years	Diabetes mellitus	Rate	2007	0.26129595436850395	0.27390282595009746	0.24949294823158477
Deaths	High-middle SDI	Both	<1 year	Diabetes mellitus	Number	2007	42.13540904058548	55.54746126617138	31.919111846129503
Deaths	High-middle SDI	Both	<1 year	Diabetes mellitus	Rate	2007	0.29100021996572006	0.38362801774211935	0.22044329887452396
Deaths	High-middle SDI	Both	2-4 years	Diabetes mellitus	Number	2007	23.892232822566275	31.357937783670096	17.78742209741271
Deaths	High-middle SDI	Both	2-4 years	Diabetes mellitus	Rate	2007	0.05786394044948222	0.07594492561695859	0.04307886753984592
Deaths	Middle SDI	Both	5-9 years	Diabetes mellitus	Number	2007	235.7594396509399	306.3341784423692	178.79234380593357
Deaths	Middle SDI	Both	5-9 years	Diabetes mellitus	Rate	2007	0.132960783584453	0.17276267904564774	0.10083316352691835
Deaths	Middle SDI	Both	10-14 years	Diabetes mellitus	Number	2007	415.63438779540786	557.2663547353224	314.5119513974792
Deaths	Middle SDI	Both	10-14 years	Diabetes mellitus	Rate	2007	0.21719947302619186	0.29121257080229557	0.16435557814720003
Deaths	Middle SDI	Both	15-19 years	Diabetes mellitus	Number	2007	997.1339333837482	1046.744055648984	951.4088774410036
Deaths	Middle SDI	Both	15-19 years	Diabetes mellitus	Rate	2007	0.47705572809119146	0.5007905466602703	0.4551796298816429
Deaths	Middle SDI	Both	<1 year	Diabetes mellitus	Number	2007	171.66848341287363	219.46600177169506	134.85635988471134
Deaths	Middle SDI	Both	<1 year	Diabetes mellitus	Rate	2007	0.4742043856577282	0.6062367329977821	0.37251728459302824
Deaths	Middle SDI	Both	2-4 years	Diabetes mellitus	Number	2007	89.53163408004596	112.3087894104881	64.46870614452038
Deaths	Middle SDI	Both	2-4 years	Diabetes mellitus	Rate	2007	0.08469130657248426	0.10623706595418957	0.06098334976814449
Deaths	High SDI	Both	5-9 years	Diabetes mellitus	Number	1995	32.36876408937176	34.83856694884839	30.016320198559878
Deaths	High SDI	Both	5-9 years	Diabetes mellitus	Rate	1995	0.05175123705064828	0.055699962213470094	0.0479901456136809
Deaths	High SDI	Both	10-14 years	Diabetes mellitus	Number	1995	61.812088776757605	67.7572115108044	57.688526580628
Deaths	High SDI	Both	10-14 years	Diabetes mellitus	Rate	1995	0.09747606735739109	0.10685137234287485	0.09097331628819472
Deaths	High SDI	Both	15-19 years	Diabetes mellitus	Number	1995	163.43165783664188	169.1305265262989	157.8728585631772
Deaths	High SDI	Both	15-19 years	Diabetes mellitus	Rate	1995	0.25861109488894213	0.26762887449767425	0.24981495841570486
Deaths	High SDI	Both	<1 year	Diabetes mellitus	Number	1995	20.28493996578261	23.166909074219124	18.02675261772946
Deaths	High SDI	Both	<1 year	Diabetes mellitus	Rate	1995	0.17479958491206796	0.1996341175620969	0.15534031060515752
Deaths	High SDI	Both	2-4 years	Diabetes mellitus	Number	1995	10.865485863138018	12.485705972025766	9.753785774152384
Deaths	High SDI	Both	2-4 years	Diabetes mellitus	Rate	1995	0.02954757305274677	0.03395359526214516	0.02652441881870673
Deaths	Low SDI	Both	5-9 years	Diabetes mellitus	Number	1995	372.52743314379154	530.9770950017481	260.8325688724096
Deaths	Low SDI	Both	5-9 years	Diabetes mellitus	Rate	1995	0.442049747515254	0.6300698147277303	0.3095100144458322
Deaths	Low SDI	Both	10-14 years	Diabetes mellitus	Number	1995	416.0243969284594	570.5809070827609	314.9966952460724
Deaths	Low SDI	Both	10-14 years	Diabetes mellitus	Rate	1995	0.5761399992828039	0.790180782243819	0.4362296949723497
Deaths	Low SDI	Both	15-19 years	Diabetes mellitus	Number	1995	808.3645003050904	938.6355975521125	685.9062550691275
Deaths	Low SDI	Both	15-19 years	Diabetes mellitus	Rate	1995	1.3694923060369035	1.5901913413253745	1.1620294293295053
Deaths	Low SDI	Both	<1 year	Diabetes mellitus	Number	1995	825.6075539349318	1104.1474590811256	504.7548750920128
Deaths	Low SDI	Both	<1 year	Diabetes mellitus	Rate	1995	3.590620052571067	4.802007913658863	2.19521123262545
Deaths	Low SDI	Both	2-4 years	Diabetes mellitus	Number	1995	315.3265187629326	496.90185242327215	130.7216090774035
Deaths	Low SDI	Both	2-4 years	Diabetes mellitus	Rate	1995	0.5482472441002716	0.8639459575050595	0.2272811122965541
Deaths	High-middle SDI	Both	5-9 years	Diabetes mellitus	Number	2008	48.260488960903274	63.377198538035536	39.15895290520781
Deaths	High-middle SDI	Both	5-9 years	Diabetes mellitus	Rate	2008	0.07159976140967882	0.09402706835012255	0.058096628223910346
Deaths	High-middle SDI	Both	10-14 years	Diabetes mellitus	Number	2008	79.8481987847702	104.75886496790086	65.63664200385902
Deaths	High-middle SDI	Both	10-14 years	Diabetes mellitus	Rate	2008	0.10766386441905373	0.1412523313769386	0.08850161472863809
Deaths	High-middle SDI	Both	15-19 years	Diabetes mellitus	Number	2008	242.3251659149262	254.58589050767213	230.74892278594504
Deaths	High-middle SDI	Both	15-19 years	Diabetes mellitus	Rate	2008	0.25270542735643986	0.2654913533918611	0.24063330329104957
Deaths	High-middle SDI	Both	<1 year	Diabetes mellitus	Number	2008	39.96399978698951	52.960858946624406	30.099988976662463
Deaths	High-middle SDI	Both	<1 year	Diabetes mellitus	Rate	2008	0.2719302149173728	0.36036577500565364	0.20481174344563688
Deaths	High-middle SDI	Both	2-4 years	Diabetes mellitus	Number	2008	22.402436328494684	29.00097750856983	16.418312869390217
Deaths	High-middle SDI	Both	2-4 years	Diabetes mellitus	Rate	2008	0.053568868897460445	0.0693473486220223	0.03925958930186373
Deaths	High SDI	Both	5-9 years	Diabetes mellitus	Number	1998	30.23222751352786	32.30225021615944	28.34874647935297
Deaths	High SDI	Both	5-9 years	Diabetes mellitus	Rate	1998	0.04852914246930611	0.05185196830493991	0.045505755608221975
Deaths	High SDI	Both	10-14 years	Diabetes mellitus	Number	1998	55.56309499765556	59.796779084388234	52.30497823953396
Deaths	High SDI	Both	10-14 years	Diabetes mellitus	Rate	1998	0.08804264124790627	0.09475113596406452	0.08287998418405484
Deaths	High SDI	Both	15-19 years	Diabetes mellitus	Number	1998	155.8674552214574	160.3456512708729	151.21177899922407
Deaths	High SDI	Both	15-19 years	Diabetes mellitus	Rate	1998	0.23852864787746375	0.24538176578510917	0.2314039267311106
Deaths	High SDI	Both	<1 year	Diabetes mellitus	Number	1998	17.634239774420866	20.016173003142605	15.946138906164524
Deaths	High SDI	Both	<1 year	Diabetes mellitus	Rate	1998	0.15545648287829666	0.1764546640828611	0.14057485332806288
Deaths	High SDI	Both	2-4 years	Diabetes mellitus	Number	1998	9.492913933498203	10.73009886177135	8.583155854612802
Deaths	High SDI	Both	2-4 years	Diabetes mellitus	Rate	1998	0.02693962460638042	0.03045059055106673	0.024357852423519923
Deaths	Middle SDI	Both	5-9 years	Diabetes mellitus	Number	2008	233.01191637169308	298.6263045076518	176.5474688579024
Deaths	Middle SDI	Both	5-9 years	Diabetes mellitus	Rate	2008	0.13160472898429215	0.1686636223772312	0.09971370629321853
Deaths	Middle SDI	Both	10-14 years	Diabetes mellitus	Number	2008	403.10634442073666	532.3926345329546	306.60083976614015
Deaths	Middle SDI	Both	10-14 years	Diabetes mellitus	Rate	2008	0.21379108595940474	0.282359236139409	0.16260852104389878
Deaths	Middle SDI	Both	15-19 years	Diabetes mellitus	Number	2008	994.0307297742096	1044.0455980969748	947.9527892563111
Deaths	Middle SDI	Both	15-19 years	Diabetes mellitus	Rate	2008	0.4829750185748766	0.5072760097149536	0.46058688356965466
Deaths	Middle SDI	Both	<1 year	Diabetes mellitus	Number	2008	168.69536768243222	215.24870332291417	132.28116433508956
Deaths	Middle SDI	Both	<1 year	Diabetes mellitus	Rate	2008	0.4612620197171531	0.5885523295644424	0.36169503567283906
Deaths	Middle SDI	Both	2-4 years	Diabetes mellitus	Number	2008	86.85334251726889	109.22798281200534	62.77079054897427
Deaths	Middle SDI	Both	2-4 years	Diabetes mellitus	Rate	2008	0.08150305115338094	0.10249938128446169	0.058904019175013415
Deaths	Low-middle SDI	Both	5-9 years	Diabetes mellitus	Number	1995	456.87658776263396	617.2991466226728	321.37413640388365
Deaths	Low-middle SDI	Both	5-9 years	Diabetes mellitus	Rate	1995	0.2720839164230485	0.36762043386859444	0.19138808162188578
Deaths	Low-middle SDI	Both	10-14 years	Diabetes mellitus	Number	1995	527.6805169068354	725.7446398174123	393.50265625355377
Deaths	Low-middle SDI	Both	10-14 years	Diabetes mellitus	Rate	1995	0.3425733767796689	0.47115780093486154	0.25546429971442264
Deaths	Low-middle SDI	Both	15-19 years	Diabetes mellitus	Number	1995	1081.2256574865485	1195.159249412798	970.1343095100946
Deaths	Low-middle SDI	Both	15-19 years	Diabetes mellitus	Rate	1995	0.8250128472296888	0.9119481473858926	0.7402462782327099
Deaths	Low-middle SDI	Both	<1 year	Diabetes mellitus	Number	1995	317.91932871720326	433.9131260484123	230.70940775240555
Deaths	Low-middle SDI	Both	<1 year	Diabetes mellitus	Rate	1995	0.8437329232093778	1.1515713490493893	0.6122846440330573
Deaths	Low-middle SDI	Both	2-4 years	Diabetes mellitus	Number	1995	164.6424951069904	237.7954397246975	96.31634451268212
Deaths	Low-middle SDI	Both	2-4 years	Diabetes mellitus	Rate	1995	0.15630919531750412	0.22575953923308448	0.09144133959411573
Deaths	High SDI	Both	5-9 years	Diabetes mellitus	Number	1999	29.644549526380658	31.70443029352376	27.75181392708432
Deaths	High SDI	Both	5-9 years	Diabetes mellitus	Rate	1999	0.047970046074384466	0.05130329204662162	0.04490727010526154
Deaths	High SDI	Both	10-14 years	Diabetes mellitus	Number	1999	57.256893148870034	61.348981439440756	54.0495718331399
Deaths	High SDI	Both	10-14 years	Diabetes mellitus	Rate	1999	0.09057901972933573	0.09705260440397154	0.08550511500348044
Deaths	High SDI	Both	15-19 years	Diabetes mellitus	Number	1999	156.62031819455746	160.84826981532441	151.95795248912003
Deaths	High SDI	Both	15-19 years	Diabetes mellitus	Rate	1999	0.2383500834974883	0.24478432289535068	0.23125473809149594
Deaths	High SDI	Both	<1 year	Diabetes mellitus	Number	1999	17.195075493083497	19.359964041447967	15.532725663925229
Deaths	High SDI	Both	<1 year	Diabetes mellitus	Rate	1999	0.15214120030218237	0.17129602997426527	0.13743280902864619
Deaths	High SDI	Both	2-4 years	Diabetes mellitus	Number	1999	9.235132199841328	10.394717302786477	8.399105776939255
Deaths	High SDI	Both	2-4 years	Diabetes mellitus	Rate	1999	0.026479768105857386	0.02980463059407619	0.02408264099064436
Deaths	Low SDI	Both	5-9 years	Diabetes mellitus	Number	1998	364.3572731357374	525.4167701919176	249.66500794613674
Deaths	Low SDI	Both	5-9 years	Diabetes mellitus	Rate	1998	0.40194525979273354	0.5796200481376773	0.2754210602588402
Deaths	Low SDI	Both	10-14 years	Diabetes mellitus	Number	1998	426.5387788955619	579.7920930428228	322.2409790032169
Deaths	Low SDI	Both	10-14 years	Diabetes mellitus	Rate	1998	0.5460696652033293	0.7422698469649657	0.4125440223154135
Deaths	Low SDI	Both	15-19 years	Diabetes mellitus	Number	1998	894.1949788865561	1037.0830078637296	759.7790814427557
Deaths	Low SDI	Both	15-19 years	Diabetes mellitus	Rate	1998	1.3717013870709895	1.5908926285470792	1.1655064549571477
Deaths	Low SDI	Both	<1 year	Diabetes mellitus	Number	1998	828.3500448937326	1091.1800736399657	516.2497548137753
Deaths	Low SDI	Both	<1 year	Diabetes mellitus	Rate	1998	3.344872827738687	4.406179007277599	2.0846136097268917
Deaths	Low SDI	Both	2-4 years	Diabetes mellitus	Number	1998	313.9065251019617	488.1531146091257	130.17989332766734
Deaths	Low SDI	Both	2-4 years	Diabetes mellitus	Rate	1998	0.5017659370348071	0.7802915370706229	0.208086901466707
Deaths	Low-middle SDI	Both	5-9 years	Diabetes mellitus	Number	1998	459.029879261966	644.2772304534783	327.85796332496096
Deaths	Low-middle SDI	Both	5-9 years	Diabetes mellitus	Rate	1998	0.26771139421355256	0.3757497352940574	0.19121045585716737
Deaths	Low-middle SDI	Both	10-14 years	Diabetes mellitus	Number	1998	513.3605016394794	701.3674005622578	379.89320633686737
Deaths	Low-middle SDI	Both	10-14 years	Diabetes mellitus	Rate	1998	0.3184911813417929	0.4351315133250553	0.23568746657279974
Deaths	Low-middle SDI	Both	15-19 years	Diabetes mellitus	Number	1998	1208.0956784407686	1326.2687326335824	1089.3776335037614
Deaths	Low-middle SDI	Both	15-19 years	Diabetes mellitus	Rate	1998	0.8576311938308143	0.9415226432868894	0.7733528536086266
Deaths	Low-middle SDI	Both	<1 year	Diabetes mellitus	Number	1998	309.9794867426006	419.7080295373596	226.42368001594454
Deaths	Low-middle SDI	Both	<1 year	Diabetes mellitus	Rate	1998	0.8087823381031984	1.0950803390799362	0.5907728774236293
Deaths	Low-middle SDI	Both	2-4 years	Diabetes mellitus	Number	1998	158.75189938507293	226.6478701115642	92.72103041829672
Deaths	Low-middle SDI	Both	2-4 years	Diabetes mellitus	Rate	1998	0.14714300624236454	0.21007401546579738	0.08594071132682618
Deaths	Low-middle SDI	Both	5-9 years	Diabetes mellitus	Number	1999	441.46046848450914	595.3184093612124	314.8574943461112
Deaths	Low-middle SDI	Both	5-9 years	Diabetes mellitus	Rate	1999	0.2554198541956407	0.34443886185554806	0.18217000397422978
Deaths	Low-middle SDI	Both	10-14 years	Diabetes mellitus	Number	1999	529.7713640504791	744.9092231574721	400.2777263520218
Deaths	Low-middle SDI	Both	10-14 years	Diabetes mellitus	Rate	1999	0.32494721465775395	0.4569068727822517	0.2455193713626898
Deaths	Low-middle SDI	Both	15-19 years	Diabetes mellitus	Number	1999	1248.6651114820454	1358.9842480274638	1125.532372807078
Deaths	Low-middle SDI	Both	15-19 years	Diabetes mellitus	Rate	1999	0.8658405136796005	0.9423372276318335	0.780458682534683
Deaths	Low-middle SDI	Both	<1 year	Diabetes mellitus	Number	1999	306.79248162673434	403.94488845351736	224.38864328111148
Deaths	Low-middle SDI	Both	<1 year	Diabetes mellitus	Rate	1999	0.7978727927729217	1.050536292701213	0.5835657788349993
Deaths	Low-middle SDI	Both	2-4 years	Diabetes mellitus	Number	1999	156.88033308208924	221.0076888777307	91.6958050779463
Deaths	Low-middle SDI	Both	2-4 years	Diabetes mellitus	Rate	1999	0.14429351552911787	0.20327580749364246	0.08433887036080102
Deaths	Low SDI	Both	5-9 years	Diabetes mellitus	Number	1999	353.6208741084076	492.7093713868023	244.57879277666348
Deaths	Low SDI	Both	5-9 years	Diabetes mellitus	Rate	1999	0.37997466670782615	0.5294288117141202	0.2628061635315821
Deaths	Low SDI	Both	10-14 years	Diabetes mellitus	Number	1999	441.9512863567794	603.7358083766878	332.9574217468922
Deaths	Low SDI	Both	10-14 years	Diabetes mellitus	Rate	1999	0.5526155400349797	0.7549107788209983	0.4163296976553553
Deaths	Low SDI	Both	15-19 years	Diabetes mellitus	Number	1999	931.2669881307208	1073.940202148571	785.9082262703517
Deaths	Low SDI	Both	15-19 years	Diabetes mellitus	Rate	1999	1.385474141932094	1.5977334094541251	1.1692195034368038
Deaths	Low SDI	Both	<1 year	Diabetes mellitus	Number	1999	830.8526378281858	1092.5578469726627	520.1031507316089
Deaths	Low SDI	Both	<1 year	Diabetes mellitus	Rate	1999	3.282267298675964	4.316128672834236	2.05465745170772
Deaths	Low SDI	Both	2-4 years	Diabetes mellitus	Number	1999	314.92414858194553	489.47370612438533	130.17457347078846
Deaths	Low SDI	Both	2-4 years	Diabetes mellitus	Rate	1999	0.4897167576880371	0.7611466996612628	0.2024254740088622
Deaths	Middle SDI	Both	5-9 years	Diabetes mellitus	Number	2009	228.49429660265216	288.05955968560795	172.741859320546
Deaths	Middle SDI	Both	5-9 years	Diabetes mellitus	Rate	2009	0.1288602526445392	0.16245231583312678	0.09741844748554945
Deaths	Middle SDI	Both	10-14 years	Diabetes mellitus	Number	2009	393.7480694422166	514.9484139236547	299.5539486489677
Deaths	Middle SDI	Both	10-14 years	Diabetes mellitus	Rate	2009	0.21161957178759488	0.27675859592555263	0.1609950200649314
Deaths	Middle SDI	Both	15-19 years	Diabetes mellitus	Number	2009	992.5405029789505	1047.078792242116	944.8532009285166
Deaths	Middle SDI	Both	15-19 years	Diabetes mellitus	Rate	2009	0.49134941018762013	0.5183481635701469	0.467742184421422
Deaths	Middle SDI	Both	<1 year	Diabetes mellitus	Number	2009	165.09745982134902	211.6737543332828	128.09395206617927
Deaths	Middle SDI	Both	<1 year	Diabetes mellitus	Rate	2009	0.449072863328594	0.5757625771639449	0.3484215801483601
Deaths	Middle SDI	Both	2-4 years	Diabetes mellitus	Number	2009	84.70542663087976	106.34942161170147	60.48361856856603
Deaths	Middle SDI	Both	2-4 years	Diabetes mellitus	Rate	2009	0.07847575203667845	0.09852793583122743	0.05603534084954923
Deaths	High-middle SDI	Both	5-9 years	Diabetes mellitus	Number	2009	48.15282303486135	63.4225231803412	38.919691612004556
Deaths	High-middle SDI	Both	5-9 years	Diabetes mellitus	Rate	2009	0.07128202616525231	0.09388620794951943	0.05761395284803881
Deaths	High-middle SDI	Both	10-14 years	Diabetes mellitus	Number	2009	80.02115705951103	101.684075664981	65.16098428647577
Deaths	High-middle SDI	Both	10-14 years	Diabetes mellitus	Rate	2009	0.11072847054688628	0.14070431609710102	0.09016585606235725
Deaths	High-middle SDI	Both	15-19 years	Diabetes mellitus	Number	2009	226.29535223015029	238.71601659270922	215.4929025662568
Deaths	High-middle SDI	Both	15-19 years	Diabetes mellitus	Rate	2009	0.2474545806964139	0.2610366108243769	0.2356420727251753
Deaths	High-middle SDI	Both	<1 year	Diabetes mellitus	Number	2009	37.89199648425876	49.39548589595367	28.334103855961928
Deaths	High-middle SDI	Both	<1 year	Diabetes mellitus	Rate	2009	0.25746179836251093	0.3356236622434341	0.19251952946782827
Deaths	High-middle SDI	Both	2-4 years	Diabetes mellitus	Number	2009	21.21589046824323	27.474238417795934	15.788195607519548
Deaths	High-middle SDI	Both	2-4 years	Diabetes mellitus	Rate	2009	0.04976968506567486	0.06445094517808352	0.03703702770890978
Deaths	Global	Both	5-9 years	Diabetes mellitus	Number	2000	1173.5037886098687	1599.2087374329517	894.4345884686169
Deaths	Global	Both	5-9 years	Diabetes mellitus	Rate	2000	0.19503211708445986	0.2657827514055047	0.14865181780899706
Deaths	Global	Both	10-14 years	Diabetes mellitus	Number	2000	1663.6752907731416	2231.0751074908467	1307.8987284188584
Deaths	Global	Both	10-14 years	Diabetes mellitus	Rate	2000	0.26679034466221646	0.35777973033317106	0.20973729337290645
Deaths	Global	Both	15-19 years	Diabetes mellitus	Number	2000	3719.656749259161	3980.5946720378493	3467.207786556312
Deaths	Global	Both	15-19 years	Diabetes mellitus	Rate	2000	0.6539515050311251	0.6998269066672588	0.6095685443894061
Deaths	Global	Both	<1 year	Diabetes mellitus	Number	2000	1440.7869149332612	1807.24385020138	1009.1597101599009
Deaths	Global	Both	<1 year	Diabetes mellitus	Rate	2000	1.1503633357902987	1.4429524883632527	0.8057404731347725
Deaths	Global	Both	2-4 years	Diabetes mellitus	Number	2000	641.76848758703	905.0735844887619	356.0247877036822
Deaths	Global	Both	2-4 years	Diabetes mellitus	Rate	2000	0.17766190928002124	0.2505531265079145	0.09855897376991858
Deaths	Global	Both	5-9 years	Diabetes mellitus	Number	1999	1197.154479804977	1626.3059045899724	910.4103991924999
Deaths	Global	Both	5-9 years	Diabetes mellitus	Rate	1999	0.19759753661530402	0.26843155662104085	0.15026870401779685
Deaths	Global	Both	10-14 years	Diabetes mellitus	Number	1999	1646.301337041334	2208.741754061161	1283.4276838078029
Deaths	Global	Both	10-14 years	Diabetes mellitus	Rate	1999	0.265901148158311	0.3567432979466256	0.2072918772671133
Deaths	Global	Both	15-19 years	Diabetes mellitus	Number	1999	3670.676166109115	3956.1141667418706	3392.3280452689623
Deaths	Global	Both	15-19 years	Diabetes mellitus	Rate	1999	0.6588628871632893	0.7100971820704213	0.6089011803185218
Deaths	Global	Both	<1 year	Diabetes mellitus	Number	1999	1446.399043991415	1823.4350609298115	1014.1904432370479
Deaths	Global	Both	<1 year	Diabetes mellitus	Rate	1999	1.1573470663422885	1.459035269139261	0.8115121059218197
Deaths	Global	Both	2-4 years	Diabetes mellitus	Number	1999	647.7743796272715	921.4038358280751	359.3893098503432
Deaths	Global	Both	2-4 years	Diabetes mellitus	Rate	1999	0.17917649611871664	0.25486329192120005	0.09940824970348551
Deaths	High-middle SDI	Both	5-9 years	Diabetes mellitus	Number	2010	45.78742611635464	59.326919635460406	37.13846562436364
Deaths	High-middle SDI	Both	5-9 years	Diabetes mellitus	Rate	2010	0.06733641044504611	0.08724800998557802	0.054616980614425575
Deaths	High-middle SDI	Both	10-14 years	Diabetes mellitus	Number	2010	76.15977419770292	95.51756470413909	61.81491093201747
Deaths	High-middle SDI	Both	10-14 years	Diabetes mellitus	Rate	2010	0.10757625823195269	0.1349192840255248	0.0873140301564659
Deaths	High-middle SDI	Both	15-19 years	Diabetes mellitus	Number	2010	209.0524658991269	220.53326042527465	198.8958511887326
Deaths	High-middle SDI	Both	15-19 years	Diabetes mellitus	Rate	2010	0.24008274856816883	0.25326767175828313	0.22841855716372045
Deaths	High-middle SDI	Both	<1 year	Diabetes mellitus	Number	2010	35.357159283857065	45.88295430488602	26.785466272223374
Deaths	High-middle SDI	Both	<1 year	Diabetes mellitus	Rate	2010	0.245552169344675	0.31865283279845874	0.18602256185937532
Deaths	High-middle SDI	Both	2-4 years	Diabetes mellitus	Number	2010	20.200259494829677	25.69172026204779	15.177126515275475
Deaths	High-middle SDI	Both	2-4 years	Diabetes mellitus	Rate	2010	0.046357130255046106	0.05895936252545633	0.03482965310153655
Deaths	Middle SDI	Both	5-9 years	Diabetes mellitus	Number	2010	219.98836629481264	276.4941998883803	165.86720449395483
Deaths	Middle SDI	Both	5-9 years	Diabetes mellitus	Rate	2010	0.12356634911930679	0.1553053891362828	0.09316676714838971
Deaths	Middle SDI	Both	10-14 years	Diabetes mellitus	Number	2010	379.2689691284851	488.8406805076431	288.0948345350981
Deaths	Middle SDI	Both	10-14 years	Diabetes mellitus	Rate	2010	0.20623387978882268	0.2658153404201817	0.1566564109102325
Deaths	Middle SDI	Both	15-19 years	Diabetes mellitus	Number	2010	979.0601254996919	1033.404526650954	932.251007436597
Deaths	Middle SDI	Both	15-19 years	Diabetes mellitus	Rate	2010	0.49484245127870746	0.5223095250350195	0.47118390557630313
Deaths	Middle SDI	Both	<1 year	Diabetes mellitus	Number	2010	160.12529422650056	201.6756173580837	123.6111039184019
Deaths	Middle SDI	Both	<1 year	Diabetes mellitus	Rate	2010	0.4391672048345115	0.5531250861162563	0.3390216596109058
Deaths	Middle SDI	Both	2-4 years	Diabetes mellitus	Number	2010	82.62769341049639	104.38164224625827	58.73981136274764
Deaths	Middle SDI	Both	2-4 years	Diabetes mellitus	Rate	2010	0.0755064212780454	0.09538550488133316	0.053677317609656584
Deaths	Low SDI	Both	5-9 years	Diabetes mellitus	Number	2001	374.81906252780806	527.1885197154917	265.8109657980774
Deaths	Low SDI	Both	5-9 years	Diabetes mellitus	Rate	2001	0.3817032256961566	0.5368711963801351	0.27069301754899255
Deaths	Low SDI	Both	10-14 years	Diabetes mellitus	Number	2001	463.3552191581921	631.2341712113438	344.0999374258764
Deaths	Low SDI	Both	10-14 years	Diabetes mellitus	Rate	2001	0.5532996962131251	0.7537665720159735	0.4108951037404687
Deaths	Low SDI	Both	15-19 years	Diabetes mellitus	Number	2001	960.9259734005168	1102.8105946613973	829.7535309516632
Deaths	Low SDI	Both	15-19 years	Diabetes mellitus	Rate	2001	1.352538102165051	1.552245844154259	1.1679081397359066
Deaths	Low SDI	Both	<1 year	Diabetes mellitus	Number	2001	836.1046148980007	1076.5689070810695	532.793304541104
Deaths	Low SDI	Both	<1 year	Diabetes mellitus	Rate	2001	3.1704440678728325	4.082266075672721	2.020311025302469
Deaths	Low SDI	Both	2-4 years	Diabetes mellitus	Number	2001	320.73873928982437	493.2582773700617	133.81905717706653
Deaths	Low SDI	Both	2-4 years	Diabetes mellitus	Rate	2001	0.4738355975647289	0.7287031530051509	0.19769433858673158
Deaths	High SDI	Both	5-9 years	Diabetes mellitus	Number	2000	28.140840734134184	30.140613539833375	26.279941436068935
Deaths	High SDI	Both	5-9 years	Diabetes mellitus	Rate	2000	0.046097834000379874	0.04937368477209388	0.043049473514490684
Deaths	High SDI	Both	10-14 years	Diabetes mellitus	Number	2000	56.560855538715344	60.593770560578605	53.3641982283694
Deaths	High SDI	Both	10-14 years	Diabetes mellitus	Rate	2000	0.0891318261619057	0.0954871239598396	0.08409435102170186
Deaths	High SDI	Both	15-19 years	Diabetes mellitus	Number	2000	154.6715929828141	158.66948288319776	150.15091802101327
Deaths	High SDI	Both	15-19 years	Diabetes mellitus	Rate	2000	0.23527976245369261	0.24136118030126574	0.22840310649747528
Deaths	High SDI	Both	<1 year	Diabetes mellitus	Number	2000	17.040240776195056	19.07261681138687	15.482028019206137
Deaths	High SDI	Both	<1 year	Diabetes mellitus	Rate	2000	0.1512261018546345	0.1692627193732201	0.13739751549869608
Deaths	High SDI	Both	2-4 years	Diabetes mellitus	Number	2000	8.82635795685471	9.814594992538021	7.996118781514798
Deaths	High SDI	Both	2-4 years	Diabetes mellitus	Rate	2000	0.0255124818261028	0.02836896912652684	0.023112685446246235
Deaths	Low-middle SDI	Both	5-9 years	Diabetes mellitus	Number	2000	433.3520362518482	591.1830433372539	313.12555253092347
Deaths	Low-middle SDI	Both	5-9 years	Diabetes mellitus	Rate	2000	0.2487111288754491	0.33929412989992525	0.17971026586905173
Deaths	Low-middle SDI	Both	10-14 years	Diabetes mellitus	Number	2000	536.5359156541354	749.4879982223708	410.27891054067123
Deaths	Low-middle SDI	Both	10-14 years	Diabetes mellitus	Rate	2000	0.325682299145697	0.45494619711631323	0.24904312083743674
Deaths	Low-middle SDI	Both	15-19 years	Diabetes mellitus	Number	2000	1267.9413256148894	1372.2397218225415	1146.845242362478
Deaths	Low-middle SDI	Both	15-19 years	Diabetes mellitus	Rate	2000	0.8600647511069106	0.9308120107497676	0.7779233533951525
Deaths	Low-middle SDI	Both	<1 year	Diabetes mellitus	Number	2000	308.628381380891	406.60637581827075	225.67942332067963
Deaths	Low-middle SDI	Both	<1 year	Diabetes mellitus	Rate	2000	0.7999115762444021	1.0538536525272226	0.5849221721821523
Deaths	Low-middle SDI	Both	2-4 years	Diabetes mellitus	Number	2000	155.84641874036174	219.041147533517	89.98424490666396
Deaths	Low-middle SDI	Both	2-4 years	Diabetes mellitus	Rate	2000	0.1423767748684647	0.20010964898247552	0.0822070002142876
Deaths	Low SDI	Both	5-9 years	Diabetes mellitus	Number	2000	358.7787841765442	506.1113269589538	251.70856522455054
Deaths	Low SDI	Both	5-9 years	Diabetes mellitus	Rate	2000	0.3754019499710958	0.5295607974114744	0.2633708858415285
Deaths	Low SDI	Both	10-14 years	Diabetes mellitus	Number	2000	461.04130969940064	638.0319663440779	350.2942702190231
Deaths	Low SDI	Both	10-14 years	Diabetes mellitus	Rate	2000	0.5633873828226142	0.7796680082965328	0.428055725082697
Deaths	Low SDI	Both	15-19 years	Diabetes mellitus	Number	2000	955.3859792916671	1096.3068292970656	817.1887748932296
Deaths	Low SDI	Both	15-19 years	Diabetes mellitus	Rate	2000	1.3813071646987911	1.5850520217378485	1.1815001833168424
Deaths	Low SDI	Both	<1 year	Diabetes mellitus	Number	2000	835.8171335012607	1088.1810129844378	529.4403841941809
Deaths	Low SDI	Both	<1 year	Diabetes mellitus	Rate	2000	3.2339566499979178	4.210406896782264	2.0485189673844366
Deaths	Low SDI	Both	2-4 years	Diabetes mellitus	Number	2000	318.0029031550585	493.189657176968	132.95267448158216
Deaths	Low SDI	Both	2-4 years	Diabetes mellitus	Rate	2000	0.48161730789041607	0.7469386996544165	0.20135762449133449
Deaths	Global	Both	5-9 years	Diabetes mellitus	Number	2003	1121.5677110235504	1471.0184757644765	839.51922780609
Deaths	Global	Both	5-9 years	Diabetes mellitus	Rate	2003	0.18787476127908692	0.24641155612367124	0.14062857994488087
Deaths	Global	Both	10-14 years	Diabetes mellitus	Number	2003	1597.9693488156402	2131.008944654236	1223.3497539977086
Deaths	Global	Both	10-14 years	Diabetes mellitus	Rate	2003	0.2582509400262519	0.3443965077109876	0.1977079373799939
Deaths	Global	Both	15-19 years	Diabetes mellitus	Number	2003	3772.3049087754443	4020.3289726430658	3522.5237261329794
Deaths	Global	Both	15-19 years	Diabetes mellitus	Rate	2003	0.6217922857813446	0.6626743070734912	0.580620637079479
Deaths	Global	Both	<1 year	Diabetes mellitus	Number	2003	1421.2333634141196	1748.3338654396937	1018.8818338901522
Deaths	Global	Both	<1 year	Diabetes mellitus	Rate	2003	1.1175990532433784	1.3748173403943664	0.8012064747671683
Deaths	Global	Both	2-4 years	Diabetes mellitus	Number	2003	630.8984255321188	885.8201578860692	345.304580195342
Deaths	Global	Both	2-4 years	Diabetes mellitus	Rate	2003	0.1738376945862087	0.24407880545117366	0.09514519250953651
Deaths	High-middle SDI	Both	5-9 years	Diabetes mellitus	Number	2011	43.3169625876125	55.620122976675034	35.35650563059099
Deaths	High-middle SDI	Both	5-9 years	Diabetes mellitus	Rate	2011	0.06293860777429276	0.08081483315702231	0.051372236353195155
Deaths	High-middle SDI	Both	10-14 years	Diabetes mellitus	Number	2011	71.79415601515251	90.56770684786679	58.285239914439096
Deaths	High-middle SDI	Both	10-14 years	Diabetes mellitus	Rate	2011	0.10293739801957985	0.1298546372709204	0.08356851410681743
Deaths	High-middle SDI	Both	15-19 years	Diabetes mellitus	Number	2011	196.67198342669528	207.34382276044968	186.3996449573716
Deaths	High-middle SDI	Both	15-19 years	Diabetes mellitus	Rate	2011	0.2360319031554979	0.2488394952905243	0.22370376390288502
Deaths	High-middle SDI	Both	<1 year	Diabetes mellitus	Number	2011	32.83203115721064	42.41624236093446	25.104192877135787
Deaths	High-middle SDI	Both	<1 year	Diabetes mellitus	Rate	2011	0.2327897135996658	0.30074486905472475	0.17799684223118026
Deaths	High-middle SDI	Both	2-4 years	Diabetes mellitus	Number	2011	19.04164204163794	24.080177413040214	14.380781795624104
Deaths	High-middle SDI	Both	2-4 years	Diabetes mellitus	Rate	2011	0.042924115719380436	0.05428210022855981	0.03241749532843495
Deaths	Middle SDI	Both	5-9 years	Diabetes mellitus	Number	2011	217.81545532872826	269.49964488901185	161.7964265180024
Deaths	Middle SDI	Both	5-9 years	Diabetes mellitus	Rate	2011	0.12154421366568822	0.15038474828051773	0.09028477527166172
Deaths	Middle SDI	Both	10-14 years	Diabetes mellitus	Number	2011	365.2269351917092	471.61505999715985	276.2664200132194
Deaths	Middle SDI	Both	10-14 years	Diabetes mellitus	Rate	2011	0.20038115775231205	0.2587508275808083	0.15157311730384138
Deaths	Middle SDI	Both	15-19 years	Diabetes mellitus	Number	2011	979.2934433017916	1030.9130441459179	930.0236732202654
Deaths	Middle SDI	Both	15-19 years	Diabetes mellitus	Rate	2011	0.5048242394144713	0.5314340629696604	0.47942574994468373
Deaths	Middle SDI	Both	<1 year	Diabetes mellitus	Number	2011	155.98321197233696	193.83831383700664	119.07678682241767
Deaths	Middle SDI	Both	<1 year	Diabetes mellitus	Rate	2011	0.4320773582243463	0.536936927418888	0.3298456470123111
Deaths	Middle SDI	Both	2-4 years	Diabetes mellitus	Number	2011	82.4282428916112	104.0223256679189	57.24680020729013
Deaths	Middle SDI	Both	2-4 years	Diabetes mellitus	Rate	2011	0.07451549896619812	0.09403664604329684	0.05175136254297874
Deaths	Global	Both	5-9 years	Diabetes mellitus	Number	2001	1173.4677674123452	1599.3962645148474	891.4303814114006
Deaths	Global	Both	5-9 years	Diabetes mellitus	Rate	2001	0.19591843207868728	0.26703009415183204	0.14883037053378093
Deaths	Global	Both	10-14 years	Diabetes mellitus	Number	2001	1654.9123457514308	2238.967878925269	1286.7869619854982
Deaths	Global	Both	10-14 years	Diabetes mellitus	Rate	2001	0.2650791489847965	0.3586315018275598	0.20611387284863564
Deaths	Global	Both	15-19 years	Diabetes mellitus	Number	2001	3702.0505549964387	3954.5359740243716	3456.249874287443
Deaths	Global	Both	15-19 years	Diabetes mellitus	Rate	2001	0.6362599114230164	0.6796537948829545	0.5940149131410375
Deaths	Global	Both	<1 year	Diabetes mellitus	Number	2001	1427.1839727871932	1792.648711595101	1001.8297965477452
Deaths	Global	Both	<1 year	Diabetes mellitus	Rate	2001	1.1350600211939488	1.425719405048169	0.7967697029847256
Deaths	Global	Both	2-4 years	Diabetes mellitus	Number	2001	633.9565822572272	893.6164041993659	347.2198266440622
Deaths	Global	Both	2-4 years	Diabetes mellitus	Rate	2001	0.17554317992277885	0.24744323131054236	0.09614549987684086
Deaths	High SDI	Both	5-9 years	Diabetes mellitus	Number	2003	25.984106025219894	27.901374444319842	24.389514927943836
Deaths	High SDI	Both	5-9 years	Diabetes mellitus	Rate	2003	0.04401667887379621	0.04726450230233689	0.04131546590169359
Deaths	High SDI	Both	10-14 years	Diabetes mellitus	Number	2003	56.737053035081274	60.76579214285267	53.55487242130486
Deaths	High SDI	Both	10-14 years	Diabetes mellitus	Rate	2003	0.08937566319978628	0.09572197853261367	0.08436289839154146
Deaths	High SDI	Both	15-19 years	Diabetes mellitus	Number	2003	146.01291561204044	150.0960919716274	142.17016090274973
Deaths	High SDI	Both	15-19 years	Diabetes mellitus	Rate	2003	0.22137076977133907	0.227561289904747	0.21554475387081182
Deaths	High SDI	Both	<1 year	Diabetes mellitus	Number	2003	15.306785320014681	16.990495559925947	14.196729327139856
Deaths	High SDI	Both	<1 year	Diabetes mellitus	Rate	2003	0.13833807965424935	0.1535549417460537	0.12830573052590552
Deaths	High SDI	Both	2-4 years	Diabetes mellitus	Number	2003	8.202124718853023	9.087540939161888	7.588566406341697
Deaths	High SDI	Both	2-4 years	Diabetes mellitus	Rate	2003	0.024077206175352587	0.026676331355487488	0.022276115543679947
Deaths	Low-middle SDI	Both	5-9 years	Diabetes mellitus	Number	2003	397.2916702521037	524.0263107435577	284.79607202834615
Deaths	Low-middle SDI	Both	5-9 years	Diabetes mellitus	Rate	2003	0.2224937971420993	0.29346853309488047	0.1594932998130384
Deaths	Low-middle SDI	Both	10-14 years	Diabetes mellitus	Number	2003	504.297811271991	694.2513278537506	376.5131314685162
Deaths	Low-middle SDI	Both	10-14 years	Diabetes mellitus	Rate	2003	0.2972148274317198	0.4091665361026226	0.2219031748579922
Deaths	Low-middle SDI	Both	15-19 years	Diabetes mellitus	Number	2003	1283.5377249879652	1394.1558068995591	1161.385436137086
Deaths	Low-middle SDI	Both	15-19 years	Diabetes mellitus	Rate	2003	0.8258451679879429	0.8970183066190189	0.7472507678840332
Deaths	Low-middle SDI	Both	<1 year	Diabetes mellitus	Number	2003	311.58886371949103	399.73512461906324	229.57160075757307
Deaths	Low-middle SDI	Both	<1 year	Diabetes mellitus	Rate	2003	0.7940310527820402	1.0186567582883104	0.5850240527289784
Deaths	Low-middle SDI	Both	2-4 years	Diabetes mellitus	Number	2003	154.81959755420738	215.79206504283988	89.1966090040661
Deaths	Low-middle SDI	Both	2-4 years	Diabetes mellitus	Rate	2003	0.13960091041994807	0.19457981558719284	0.08042862802934193
Deaths	Low SDI	Both	5-9 years	Diabetes mellitus	Number	2003	379.41395379194546	518.9764199622939	275.4145504654137
Deaths	Low SDI	Both	5-9 years	Diabetes mellitus	Rate	2003	0.3649311393247026	0.4991662913993642	0.2649015532598417
Deaths	Low SDI	Both	10-14 years	Diabetes mellitus	Number	2003	467.7787790070623	627.7642394979811	343.7859075187017
Deaths	Low SDI	Both	10-14 years	Diabetes mellitus	Rate	2003	0.5305069854868406	0.7119461789169469	0.3898869158574008
Deaths	Low SDI	Both	15-19 years	Diabetes mellitus	Number	2003	975.5530097388311	1119.7914532916684	827.9606733276986
Deaths	Low SDI	Both	15-19 years	Diabetes mellitus	Rate	2003	1.3042155573802097	1.4970477460731442	1.1068995536614321
Deaths	Low SDI	Both	<1 year	Diabetes mellitus	Number	2003	849.2562222997426	1074.8564607642552	551.8851925125955
Deaths	Low SDI	Both	<1 year	Diabetes mellitus	Rate	2003	3.0776780938457304	3.895246330211909	2.0000147455079342
Deaths	Low SDI	Both	2-4 years	Diabetes mellitus	Number	2003	332.09003450934017	501.9328367973553	144.89627222006527
Deaths	Low SDI	Both	2-4 years	Diabetes mellitus	Rate	2003	0.46593562241651565	0.7042318781712367	0.20329527467585085
Deaths	Middle SDI	Both	5-9 years	Diabetes mellitus	Number	2012	225.0000288007132	281.254252048333	166.30463905538107
Deaths	Middle SDI	Both	5-9 years	Diabetes mellitus	Rate	2012	0.12432164934394314	0.15540439121728214	0.09189006388628755
Deaths	Middle SDI	Both	10-14 years	Diabetes mellitus	Number	2012	358.9617553684513	457.372432086712	269.7165162421677
Deaths	Middle SDI	Both	10-14 years	Diabetes mellitus	Rate	2012	0.19795668743779	0.25222723654311785	0.14874060343213102
Deaths	Middle SDI	Both	15-19 years	Diabetes mellitus	Number	2012	952.7203973466463	1004.1168966434809	903.5267451514064
Deaths	Middle SDI	Both	15-19 years	Diabetes mellitus	Rate	2012	0.4996895735504563	0.5266463752387033	0.4738881367854942
Deaths	Middle SDI	Both	<1 year	Diabetes mellitus	Number	2012	152.43525500853326	190.38044393235057	114.91264686692325
Deaths	Middle SDI	Both	<1 year	Diabetes mellitus	Rate	2012	0.4176824368979525	0.5216547035325053	0.31486806888002095
Deaths	Middle SDI	Both	2-4 years	Diabetes mellitus	Number	2012	81.67264451584236	104.43108824522177	55.80573930498781
Deaths	Middle SDI	Both	2-4 years	Diabetes mellitus	Rate	2012	0.07353665223969828	0.09402796572618022	0.05024653320064996
Deaths	High-middle SDI	Both	5-9 years	Diabetes mellitus	Number	2012	43.5351677026871	54.713431299319765	35.626487990926954
Deaths	High-middle SDI	Both	5-9 years	Diabetes mellitus	Rate	2012	0.06210203502031048	0.07804760165014782	0.05082046358412569
Deaths	High-middle SDI	Both	10-14 years	Diabetes mellitus	Number	2012	69.83692910604486	87.316232658154	57.71727798975534
Deaths	High-middle SDI	Both	10-14 years	Diabetes mellitus	Rate	2012	0.10107222693936255	0.1263693320379865	0.0835319349515596
Deaths	High-middle SDI	Both	15-19 years	Diabetes mellitus	Number	2012	186.3973225720612	197.23691537949423	176.00905969619666
Deaths	High-middle SDI	Both	15-19 years	Diabetes mellitus	Rate	2012	0.2323075629061742	0.24581698113838385	0.21936063857152985
Deaths	High-middle SDI	Both	<1 year	Diabetes mellitus	Number	2012	32.09821683262265	40.34419417988427	24.822489042361788
Deaths	High-middle SDI	Both	<1 year	Diabetes mellitus	Rate	2012	0.22398787052756855	0.2815299737560108	0.17321636559392117
Deaths	High-middle SDI	Both	2-4 years	Diabetes mellitus	Number	2012	18.34995721981101	23.096730330031416	14.146721771582088
Deaths	High-middle SDI	Both	2-4 years	Diabetes mellitus	Rate	2012	0.0411898801503484	0.051844892212163395	0.03175493911575409
Deaths	Global	Both	5-9 years	Diabetes mellitus	Number	2004	1154.079603850768	1533.799010581164	880.1566723231958
Deaths	Global	Both	5-9 years	Diabetes mellitus	Rate	2004	0.19332503488244837	0.2569335306107803	0.14743897978193904
Deaths	Global	Both	10-14 years	Diabetes mellitus	Number	2004	1603.84545241835	2129.0249119396326	1226.5653290124346
Deaths	Global	Both	10-14 years	Diabetes mellitus	Rate	2004	0.261070984438811	0.3465587216129412	0.19965802655171505
Deaths	Global	Both	15-19 years	Diabetes mellitus	Number	2004	3851.3211330374215	4118.784469439031	3602.272458105742
Deaths	Global	Both	15-19 years	Diabetes mellitus	Rate	2004	0.6253328351153857	0.6687604280540014	0.5848952012237832
Deaths	Global	Both	<1 year	Diabetes mellitus	Number	2004	1424.4641746109398	1766.4214729303585	1017.8631413001297
Deaths	Global	Both	<1 year	Diabetes mellitus	Rate	2004	1.1122622603556371	1.3792722732102924	0.7947765752581228
Deaths	Global	Both	2-4 years	Diabetes mellitus	Number	2004	630.1404105847603	873.958210588476	341.1569275238602
Deaths	Global	Both	2-4 years	Diabetes mellitus	Rate	2004	0.17271516834225567	0.23954318264687993	0.09350769317227352
Deaths	High-middle SDI	Both	5-9 years	Diabetes mellitus	Number	2013	43.078472338048286	53.62828119605421	35.470563672636246
Deaths	High-middle SDI	Both	5-9 years	Diabetes mellitus	Rate	2013	0.06001903271825375	0.07471754194233148	0.04941932260031739
Deaths	High-middle SDI	Both	10-14 years	Diabetes mellitus	Number	2013	68.59461404682722	85.42603279316982	57.342290981001355
Deaths	High-middle SDI	Both	10-14 years	Diabetes mellitus	Rate	2013	0.0996619669941204	0.12411654441060777	0.08331332700865504
Deaths	High-middle SDI	Both	15-19 years	Diabetes mellitus	Number	2013	179.19227018080016	189.99395620977572	169.46449929978914
Deaths	High-middle SDI	Both	15-19 years	Diabetes mellitus	Rate	2013	0.2305323549048914	0.24442881435981403	0.2180174962733668
Deaths	High-middle SDI	Both	<1 year	Diabetes mellitus	Number	2013	31.80007443749267	39.406253764584704	24.680277898701473
Deaths	High-middle SDI	Both	<1 year	Diabetes mellitus	Rate	2013	0.2161786060544351	0.26788581974548764	0.16777784856021982
Deaths	High-middle SDI	Both	2-4 years	Diabetes mellitus	Number	2013	17.648697290895804	22.138618897106063	13.835975859807208
Deaths	High-middle SDI	Both	2-4 years	Diabetes mellitus	Rate	2013	0.0398969558116203	0.050046951642361705	0.031277850619271075
Deaths	Middle SDI	Both	5-9 years	Diabetes mellitus	Number	2013	221.36755910968114	274.24233206808304	165.4534238742113
Deaths	Middle SDI	Both	5-9 years	Diabetes mellitus	Rate	2013	0.12078696814049147	0.14963755285330332	0.09027798616294908
Deaths	Middle SDI	Both	10-14 years	Diabetes mellitus	Number	2013	355.27472524961513	452.65189478890403	268.423836394219
Deaths	Middle SDI	Both	10-14 years	Diabetes mellitus	Rate	2013	0.19635045387185418	0.25016810561266456	0.1483503845341059
Deaths	Middle SDI	Both	15-19 years	Diabetes mellitus	Number	2013	951.7515244377265	1004.2246831092906	902.4147420734056
Deaths	Middle SDI	Both	15-19 years	Diabetes mellitus	Rate	2013	0.5071476307253565	0.5351083299348276	0.48085817214165716
Deaths	Middle SDI	Both	<1 year	Diabetes mellitus	Number	2013	150.05947291822062	186.18770529560314	112.10634636465589
Deaths	Middle SDI	Both	<1 year	Diabetes mellitus	Rate	2013	0.40474266946294046	0.5021882817327389	0.30237492514781705
Deaths	Middle SDI	Both	2-4 years	Diabetes mellitus	Number	2013	80.80044979739348	103.38028012559366	55.01285188653546
Deaths	Middle SDI	Both	2-4 years	Diabetes mellitus	Rate	2013	0.07296625783876763	0.09335680920097333	0.04967895531849338
Deaths	High SDI	Both	5-9 years	Diabetes mellitus	Number	2005	23.922298072823466	25.547699330307378	22.55076624416979
Deaths	High SDI	Both	5-9 years	Diabetes mellitus	Rate	2005	0.041044850713420386	0.043833644321782904	0.03869163535825572
Deaths	High SDI	Both	10-14 years	Diabetes mellitus	Number	2005	54.30532377858959	57.84465565993248	51.48040035745133
Deaths	High SDI	Both	10-14 years	Diabetes mellitus	Rate	2005	0.08710801567305901	0.09278525236994663	0.08257672009240875
Deaths	High SDI	Both	15-19 years	Diabetes mellitus	Number	2005	145.84336565870004	149.96525944099088	141.79378282345442
Deaths	High SDI	Both	15-19 years	Diabetes mellitus	Rate	2005	0.21908635176008556	0.2252782732576872	0.21300305598919353
Deaths	High SDI	Both	<1 year	Diabetes mellitus	Number	2005	14.64720363568468	16.007915384381043	13.585771071985121
Deaths	High SDI	Both	<1 year	Diabetes mellitus	Rate	2005	0.13116745885376654	0.14335279516425098	0.12166220340787948
Deaths	High SDI	Both	2-4 years	Diabetes mellitus	Number	2005	7.496039269030936	8.197680692564944	6.913145984718376
Deaths	High SDI	Both	2-4 years	Diabetes mellitus	Rate	2005	0.02233744079721605	0.024428261455509036	0.02060047761410964
Deaths	Low-middle SDI	Both	5-9 years	Diabetes mellitus	Number	2005	436.1256505203844	588.8422487915461	313.7545969788108
Deaths	Low-middle SDI	Both	5-9 years	Diabetes mellitus	Rate	2005	0.24135658305437943	0.3258715761313419	0.17363513784170392
Deaths	Low-middle SDI	Both	10-14 years	Diabetes mellitus	Number	2005	550.3782194162263	761.0808571890224	409.6095100992344
Deaths	Low-middle SDI	Both	10-14 years	Diabetes mellitus	Rate	2005	0.3178573816902303	0.43954349933624315	0.2365598815550114
Deaths	Low-middle SDI	Both	15-19 years	Diabetes mellitus	Number	2005	1366.874089215433	1490.2365140047423	1241.382280977677
Deaths	Low-middle SDI	Both	15-19 years	Diabetes mellitus	Rate	2005	0.8567882719153287	0.9341146910701348	0.7781271059982307
Deaths	Low-middle SDI	Both	<1 year	Diabetes mellitus	Number	2005	316.7957889737564	406.0919588939103	236.7579985570671
Deaths	Low-middle SDI	Both	<1 year	Diabetes mellitus	Rate	2005	0.7964926153814806	1.0210023544586757	0.5952604297364091
Deaths	Low-middle SDI	Both	2-4 years	Diabetes mellitus	Number	2005	156.00362924046868	217.81003630624627	92.23330884738424
Deaths	Low-middle SDI	Both	2-4 years	Diabetes mellitus	Rate	2005	0.13930455585048512	0.1944950288345519	0.08236039242266856
Deaths	Low SDI	Both	5-9 years	Diabetes mellitus	Number	2005	420.2492670223852	580.7661140441254	311.1207574226586
Deaths	Low SDI	Both	5-9 years	Diabetes mellitus	Rate	2005	0.3820164494722173	0.527930031699724	0.28281607235112705
Deaths	Low SDI	Both	10-14 years	Diabetes mellitus	Number	2005	497.5239010481159	665.3565083168122	368.16626213658833
Deaths	Low SDI	Both	10-14 years	Diabetes mellitus	Rate	2005	0.533468518294366	0.7134265306280351	0.39476517597289584
Deaths	Low SDI	Both	15-19 years	Diabetes mellitus	Number	2005	1016.740110009146	1157.0972795077125	872.6516595771373
Deaths	Low SDI	Both	15-19 years	Diabetes mellitus	Rate	2005	1.2947140931623187	1.473444531390563	1.1112322519329383
Deaths	Low SDI	Both	<1 year	Diabetes mellitus	Number	2005	869.9563618933068	1088.6031886940732	581.9821466887781
Deaths	Low SDI	Both	<1 year	Diabetes mellitus	Rate	2005	3.0300628492493664	3.7916109636322752	2.027047055291647
Deaths	Low SDI	Both	2-4 years	Diabetes mellitus	Number	2005	344.5228561153895	515.0951972763658	149.46483620390734
Deaths	Low SDI	Both	2-4 years	Diabetes mellitus	Rate	2005	0.45853083280478907	0.6855482171602976	0.19892507740228163
Deaths	High SDI	Both	5-9 years	Diabetes mellitus	Number	2001	27.167636757474238	29.149478811096344	25.51070716408209
Deaths	High SDI	Both	5-9 years	Diabetes mellitus	Rate	2001	0.045051143518306525	0.04833756300283457	0.042303515022754604
Deaths	High SDI	Both	10-14 years	Diabetes mellitus	Number	2001	58.08068717678139	62.08529730691911	55.20048125428153
Deaths	High SDI	Both	10-14 years	Diabetes mellitus	Rate	2001	0.09128141476282317	0.09757518462026107	0.08675479353649669
Deaths	High SDI	Both	15-19 years	Diabetes mellitus	Number	2001	151.38569446237298	155.5065673481302	147.317608597838
Deaths	High SDI	Both	15-19 years	Diabetes mellitus	Rate	2001	0.23024654921412904	0.23651409493610256	0.22405928868371744
Deaths	High SDI	Both	<1 year	Diabetes mellitus	Number	2001	16.245895310909653	18.1816447945584	14.921634464970845
Deaths	High SDI	Both	<1 year	Diabetes mellitus	Rate	2001	0.1454064184086838	0.16273205014316908	0.13355382284766784
Deaths	High SDI	Both	2-4 years	Diabetes mellitus	Number	2001	8.594746389718946	9.590964107835207	7.87350371074392
Deaths	High SDI	Both	2-4 years	Diabetes mellitus	Rate	2001	0.024995032665349793	0.02789220883286324	0.022897532226920352
Deaths	High SDI	Both	5-9 years	Diabetes mellitus	Number	2004	24.59731583015493	26.258572042057324	23.173438136049104
Deaths	High SDI	Both	5-9 years	Diabetes mellitus	Rate	2004	0.04198646409459014	0.044822150507472784	0.03955597167454438
Deaths	High SDI	Both	10-14 years	Diabetes mellitus	Number	2004	55.89158847015489	59.60380981903838	52.956188933767294
Deaths	High SDI	Both	10-14 years	Diabetes mellitus	Rate	2004	0.08864243685476406	0.09452991215321657	0.08398697840082002
Deaths	High SDI	Both	15-19 years	Diabetes mellitus	Number	2004	142.08334862388494	145.87163358609632	138.10168971934547
Deaths	High SDI	Both	15-19 years	Diabetes mellitus	Rate	2004	0.21457905719353743	0.2203002526991668	0.20856582184909161
Deaths	High SDI	Both	<1 year	Diabetes mellitus	Number	2004	14.784618497789227	16.20365173955625	13.692202413061706
Deaths	High SDI	Both	<1 year	Diabetes mellitus	Rate	2004	0.13327144028330098	0.14606288322573802	0.12342418822048626
Deaths	High SDI	Both	2-4 years	Diabetes mellitus	Number	2004	7.863767912584307	8.668119367130062	7.229166875123327
Deaths	High SDI	Both	2-4 years	Diabetes mellitus	Rate	2004	0.023243803104740883	0.025621313103040094	0.021368043071029567
Deaths	Low-middle SDI	Both	5-9 years	Diabetes mellitus	Number	2001	429.1988248372842	585.2832146073115	309.946922796965
Deaths	Low-middle SDI	Both	5-9 years	Diabetes mellitus	Rate	2001	0.24429086739118605	0.3331307913532322	0.17641521419357353
Deaths	Low-middle SDI	Both	10-14 years	Diabetes mellitus	Number	2001	534.9860396082945	763.4506885365092	409.6109090294982
Deaths	Low-middle SDI	Both	10-14 years	Diabetes mellitus	Rate	2001	0.32152571063554136	0.4588325806531729	0.24617546787988656
Deaths	Low-middle SDI	Both	15-19 years	Diabetes mellitus	Number	2001	1259.1685158749062	1374.4758184309683	1138.5410117297022
Deaths	Low-middle SDI	Both	15-19 years	Diabetes mellitus	Rate	2001	0.8372418860247038	0.9139116107258319	0.757034671657681
Deaths	Low-middle SDI	Both	<1 year	Diabetes mellitus	Number	2001	307.3931467259557	405.67065768411373	224.82186344923963
Deaths	Low-middle SDI	Both	<1 year	Diabetes mellitus	Rate	2001	0.7934974928152532	1.047188765298127	0.58034990980481
Deaths	Low-middle SDI	Both	2-4 years	Diabetes mellitus	Number	2001	153.66150273792556	217.19513764703777	88.58100602742348
Deaths	Low-middle SDI	Both	2-4 years	Diabetes mellitus	Rate	2001	0.1396354881766731	0.19736985864748063	0.08049545136178902
Deaths	Low-middle SDI	Both	5-9 years	Diabetes mellitus	Number	2004	416.78721369811495	560.7152082743489	301.8932173163497
Deaths	Low-middle SDI	Both	5-9 years	Diabetes mellitus	Rate	2004	0.2318959062004183	0.31197588858212216	0.16797012697237468
Deaths	Low-middle SDI	Both	10-14 years	Diabetes mellitus	Number	2004	519.4021674234364	714.1240894528589	387.51470061050446
Deaths	Low-middle SDI	Both	10-14 years	Diabetes mellitus	Rate	2004	0.3030244778442285	0.41662721662465146	0.226079995761223
Deaths	Low-middle SDI	Both	15-19 years	Diabetes mellitus	Number	2004	1321.0138912400396	1441.6455371378815	1205.7603192789834
Deaths	Low-middle SDI	Both	15-19 years	Diabetes mellitus	Rate	2004	0.8384691910295503	0.9150360759194454	0.7653158579069603
Deaths	Low-middle SDI	Both	<1 year	Diabetes mellitus	Number	2004	314.2028027514818	403.8802104844461	233.15739504788738
Deaths	Low-middle SDI	Both	<1 year	Diabetes mellitus	Rate	2004	0.7948155896290651	1.0216658948443835	0.5898010164089458
Deaths	Low-middle SDI	Both	2-4 years	Diabetes mellitus	Number	2004	155.70031380976877	219.76824916270152	90.53016137883115
Deaths	Low-middle SDI	Both	2-4 years	Diabetes mellitus	Rate	2004	0.13980598886885792	0.1973336896013457	0.08128858847059488
Deaths	Low SDI	Both	5-9 years	Diabetes mellitus	Number	2004	399.61536119654744	536.896013652673	292.7115618939418
Deaths	Low SDI	Both	5-9 years	Diabetes mellitus	Rate	2004	0.37353279015586055	0.501853245587834	0.27360651526943497
Deaths	Low SDI	Both	10-14 years	Diabetes mellitus	Number	2004	481.41754664973826	640.2734861598891	356.7321736744966
Deaths	Low SDI	Both	10-14 years	Diabetes mellitus	Rate	2004	0.5309830320171188	0.7061943615626085	0.39346038073173106
Deaths	Low SDI	Both	15-19 years	Diabetes mellitus	Number	2004	1007.9922987478126	1146.9726630748598	864.8672193652671
Deaths	Low SDI	Both	15-19 years	Diabetes mellitus	Rate	2004	1.3147601712833363	1.4960371987315029	1.1280770447180837
Deaths	Low SDI	Both	<1 year	Diabetes mellitus	Number	2004	860.4636747229658	1081.3223974086106	563.4738312077583
Deaths	Low SDI	Both	<1 year	Diabetes mellitus	Rate	2004	3.0536192577944843	3.8374041735980553	1.9996597099734865
Deaths	Low SDI	Both	2-4 years	Diabetes mellitus	Number	2004	337.43777861128837	509.3840238715937	147.84944581288732
Deaths	Low SDI	Both	2-4 years	Diabetes mellitus	Rate	2004	0.46101599668329823	0.6959332900606514	0.2019956387249086
Deaths	High-middle SDI	Both	5-9 years	Diabetes mellitus	Number	2014	44.9652302910739	55.70682751313562	37.5653060193443
Deaths	High-middle SDI	Both	5-9 years	Diabetes mellitus	Rate	2014	0.06108954267552697	0.07568302429794235	0.051036041633339906
Deaths	High-middle SDI	Both	10-14 years	Diabetes mellitus	Number	2014	70.94841927853413	87.51475192497027	59.589020998677874
Deaths	High-middle SDI	Both	10-14 years	Diabetes mellitus	Rate	2014	0.10288821133050621	0.12691242993369178	0.0864150018821477
Deaths	High-middle SDI	Both	15-19 years	Diabetes mellitus	Number	2014	181.31144962375396	191.73067569913113	171.4267566537296
Deaths	High-middle SDI	Both	15-19 years	Diabetes mellitus	Rate	2014	0.2395190128042746	0.25328318902666785	0.22646097423601766
Deaths	High-middle SDI	Both	<1 year	Diabetes mellitus	Number	2014	31.743541114060754	39.36117685419377	24.962057331123333
Deaths	High-middle SDI	Both	<1 year	Diabetes mellitus	Rate	2014	0.21273128171337483	0.2637813334010963	0.16728475349274952
Deaths	High-middle SDI	Both	2-4 years	Diabetes mellitus	Number	2014	17.604314601046706	22.052041722568287	13.840534370690909
Deaths	High-middle SDI	Both	2-4 years	Diabetes mellitus	Rate	2014	0.03987495287829389	0.049949353012885764	0.031349738308408384
Deaths	Middle SDI	Both	5-9 years	Diabetes mellitus	Number	2014	216.79279140137416	268.57040596807485	159.82101437089494
Deaths	Middle SDI	Both	5-9 years	Diabetes mellitus	Rate	2014	0.1167642765629436	0.14465162312993565	0.08607936178109966
Deaths	Middle SDI	Both	10-14 years	Diabetes mellitus	Number	2014	356.810094920554	451.8489920571482	267.2235810568309
Deaths	Middle SDI	Both	10-14 years	Diabetes mellitus	Rate	2014	0.1971478198670757	0.24965953867711282	0.14764869932886027
Deaths	Middle SDI	Both	15-19 years	Diabetes mellitus	Number	2014	951.944643836867	1006.8442361905567	897.52935908795
Deaths	Middle SDI	Both	15-19 years	Diabetes mellitus	Rate	2014	0.5148139883889097	0.5445038220189536	0.48538606949438506
Deaths	Middle SDI	Both	<1 year	Diabetes mellitus	Number	2014	146.51038503576382	182.1897911050552	108.32190242037241
Deaths	Middle SDI	Both	<1 year	Diabetes mellitus	Rate	2014	0.3926181822861779	0.4882317700366711	0.29028077715914663
Deaths	Middle SDI	Both	2-4 years	Diabetes mellitus	Number	2014	79.35541254974554	101.93507933725667	54.57743257495933
Deaths	Middle SDI	Both	2-4 years	Diabetes mellitus	Rate	2014	0.07177137784943749	0.09219309509153441	0.04936144126191885
Deaths	High-middle SDI	Both	5-9 years	Diabetes mellitus	Number	2015	46.12099382401136	56.665674581127455	38.6353378511496
Deaths	High-middle SDI	Both	5-9 years	Diabetes mellitus	Rate	2015	0.061454050991126205	0.07550434122133358	0.05147976714083377
Deaths	High-middle SDI	Both	10-14 years	Diabetes mellitus	Number	2015	71.58959083904249	88.76004842195684	60.4625770956162
Deaths	High-middle SDI	Both	10-14 years	Diabetes mellitus	Rate	2015	0.103050070370924	0.12776618959276087	0.08703322300750847
Deaths	High-middle SDI	Both	15-19 years	Diabetes mellitus	Number	2015	180.69110914233164	191.3613631191875	170.9215805304846
Deaths	High-middle SDI	Both	15-19 years	Diabetes mellitus	Rate	2015	0.24383991182462877	0.2582392577648517	0.23065608110607128
Deaths	High-middle SDI	Both	<1 year	Diabetes mellitus	Number	2015	31.556463696841888	39.22219644251565	24.937251046279613
Deaths	High-middle SDI	Both	<1 year	Diabetes mellitus	Rate	2015	0.20696347100558238	0.25723927732175583	0.16355128012623685
Deaths	High-middle SDI	Both	2-4 years	Diabetes mellitus	Number	2015	17.44041756602095	21.85578862026577	13.725989838379512
Deaths	High-middle SDI	Both	2-4 years	Diabetes mellitus	Rate	2015	0.03894057945615932	0.04879912250510735	0.03064708719802742
Deaths	Middle SDI	Both	5-9 years	Diabetes mellitus	Number	2015	216.0731651445742	264.66474004579294	159.15010087852312
Deaths	Middle SDI	Both	5-9 years	Diabetes mellitus	Rate	2015	0.1152440459928219	0.14116068255911102	0.0848837546908463
Deaths	Middle SDI	Both	10-14 years	Diabetes mellitus	Number	2015	352.46768591777334	444.72687936002666	262.02333548067054
Deaths	Middle SDI	Both	10-14 years	Diabetes mellitus	Rate	2015	0.1941158852851524	0.24492614598778883	0.14430512005592627
Deaths	Middle SDI	Both	15-19 years	Diabetes mellitus	Number	2015	927.7497809924186	991.2065670419556	876.204681899344
Deaths	Middle SDI	Both	15-19 years	Diabetes mellitus	Rate	2015	0.508015868780651	0.5427634429169657	0.47979087877403337
Deaths	Middle SDI	Both	<1 year	Diabetes mellitus	Number	2015	141.7172530582894	176.22431521167692	104.65931055633115
Deaths	Middle SDI	Both	<1 year	Diabetes mellitus	Rate	2015	0.37595477859158777	0.46749687831311587	0.2776455729887024
Deaths	Middle SDI	Both	2-4 years	Diabetes mellitus	Number	2015	77.01678362059872	99.81908132805356	52.38304589028121
Deaths	Middle SDI	Both	2-4 years	Diabetes mellitus	Rate	2015	0.06917137554492898	0.0896508895399508	0.04704698338629109
Deaths	Global	Both	5-9 years	Diabetes mellitus	Number	2005	1187.8661296784337	1558.9182892657273	890.7324985203113
Deaths	Global	Both	5-9 years	Diabetes mellitus	Rate	2005	0.19875306285891017	0.2608372921805696	0.1490368382814374
Deaths	Global	Both	10-14 years	Diabetes mellitus	Number	2005	1638.4796173471907	2170.8790799403105	1246.0265782482338
Deaths	Global	Both	10-14 years	Diabetes mellitus	Rate	2005	0.2686658507266762	0.3559648033835263	0.2043142844920575
Deaths	Global	Both	15-19 years	Diabetes mellitus	Number	2005	3881.6384392472464	4161.812676784886	3628.470626789618
Deaths	Global	Both	15-19 years	Diabetes mellitus	Rate	2005	0.6242866577867936	0.6693472787302145	0.5835694993053818
Deaths	Global	Both	<1 year	Diabetes mellitus	Number	2005	1428.956549002711	1762.0465107420673	1024.0319273686364
Deaths	Global	Both	<1 year	Diabetes mellitus	Rate	2005	1.1059685164513418	1.3637699248194373	0.7925692858198669
Deaths	Global	Both	2-4 years	Diabetes mellitus	Number	2005	631.8050465528706	878.1182498085465	342.2652706370576
Deaths	Global	Both	2-4 years	Diabetes mellitus	Rate	2005	0.1720681299133979	0.23914998133010076	0.09321379335942546
Deaths	Low SDI	Both	5-9 years	Diabetes mellitus	Number	2007	442.6477146271877	596.7027702976287	320.88410739006247
Deaths	Low SDI	Both	5-9 years	Diabetes mellitus	Rate	2007	0.38096584619054674	0.5135537094145818	0.27616969762040416
Deaths	Low SDI	Both	10-14 years	Diabetes mellitus	Number	2007	519.9374102034814	696.5214339190264	382.4555369694528
Deaths	Low SDI	Both	10-14 years	Diabetes mellitus	Rate	2007	0.5256294094455042	0.7041465814773996	0.38664245751761206
Deaths	Low SDI	Both	15-19 years	Diabetes mellitus	Number	2007	1012.8758190181916	1145.6495537749086	873.4265805694008
Deaths	Low SDI	Both	15-19 years	Diabetes mellitus	Rate	2007	1.2265652312498028	1.3873506341767206	1.0576959738403924
Deaths	Low SDI	Both	<1 year	Diabetes mellitus	Number	2007	885.79102651464	1096.066657330417	603.42801754082
Deaths	Low SDI	Both	<1 year	Diabetes mellitus	Rate	2007	2.978977994300793	3.6861498420476173	2.029371185291573
Deaths	Low SDI	Both	2-4 years	Diabetes mellitus	Number	2007	362.56760903969496	534.8049250215053	162.33304154446512
Deaths	Low SDI	Both	2-4 years	Diabetes mellitus	Rate	2007	0.4590418997058019	0.6771092139314979	0.20552764758264344
Deaths	Global	Both	5-9 years	Diabetes mellitus	Number	2006	1201.8669312699162	1582.9271348266684	890.3283807483757
Deaths	Global	Both	5-9 years	Diabetes mellitus	Rate	2006	0.20062776852150968	0.26423818688218786	0.1486226067408125
Deaths	Global	Both	10-14 years	Diabetes mellitus	Number	2006	1654.0969889112291	2211.669437293927	1255.0540257447824
Deaths	Global	Both	10-14 years	Diabetes mellitus	Rate	2006	0.2726064236547464	0.36449815195181334	0.20684143175726333
Deaths	Global	Both	15-19 years	Diabetes mellitus	Number	2006	3802.806665709305	4040.3093534580184	3550.7107563969375
Deaths	Global	Both	15-19 years	Diabetes mellitus	Rate	2006	0.6098505818770483	0.6479385429682551	0.5694223270385149
Deaths	Global	Both	<1 year	Diabetes mellitus	Number	2006	1435.0828904162947	1769.7657651148204	1022.9244463790932
Deaths	Global	Both	<1 year	Diabetes mellitus	Rate	2006	1.0983379421811839	1.3544868394570948	0.7828932662676547
Deaths	Global	Both	2-4 years	Diabetes mellitus	Number	2006	639.7637591710189	889.6134512853357	349.3376557815418
Deaths	Global	Both	2-4 years	Diabetes mellitus	Rate	2006	0.17289855256465583	0.24042136783206833	0.0944098101449548
Deaths	High SDI	Both	5-9 years	Diabetes mellitus	Number	2006	23.018750902139733	24.57811255298481	21.699418623245922
Deaths	High SDI	Both	5-9 years	Diabetes mellitus	Rate	2006	0.03971679470635194	0.04240733368576355	0.03744040492772945
Deaths	High SDI	Both	10-14 years	Diabetes mellitus	Number	2006	49.228042349245634	52.288082503543166	46.502024166473035
Deaths	High SDI	Both	10-14 years	Diabetes mellitus	Rate	2006	0.07987914093973437	0.08484446897435853	0.07545580862273615
Deaths	High SDI	Both	15-19 years	Diabetes mellitus	Number	2006	137.09404803112034	141.01006163469455	133.3193134032467
Deaths	High SDI	Both	15-19 years	Diabetes mellitus	Rate	2006	0.20519395180512118	0.21105520047477577	0.19954416082999993
Deaths	High SDI	Both	<1 year	Diabetes mellitus	Number	2006	14.76767789648267	16.02903338929781	13.6444686821371
Deaths	High SDI	Both	<1 year	Diabetes mellitus	Rate	2006	0.13038320383055851	0.14151965815163245	0.12046643716182866
Deaths	High SDI	Both	2-4 years	Diabetes mellitus	Number	2006	7.293598738159094	7.964220895106321	6.709466730259025
Deaths	High SDI	Both	2-4 years	Diabetes mellitus	Rate	2006	0.021814201612393284	0.023819944930962143	0.020067139037930847
Deaths	Global	Both	5-9 years	Diabetes mellitus	Number	2008	1166.7933093479778	1499.8220422854351	862.9179097173705
Deaths	Global	Both	5-9 years	Diabetes mellitus	Rate	2008	0.19302685641148618	0.2481210096763355	0.1427556449967945
Deaths	Global	Both	10-14 years	Diabetes mellitus	Number	2008	1614.111340174708	2108.6470358200763	1207.532874641366
Deaths	Global	Both	10-14 years	Diabetes mellitus	Rate	2008	0.26726164984205397	0.3491459800207037	0.1999411194770728
Deaths	Global	Both	15-19 years	Diabetes mellitus	Number	2008	3749.487622074955	3984.8232951913715	3509.2044202612633
Deaths	Global	Both	15-19 years	Diabetes mellitus	Rate	2008	0.6057078735730951	0.6437249800438599	0.5668915226751654
Deaths	Global	Both	<1 year	Diabetes mellitus	Number	2008	1427.7257504361562	1753.833527067218	1025.4871081935328
Deaths	Global	Both	<1 year	Diabetes mellitus	Rate	2008	1.0689797057254242	1.3131460625984792	0.7678119602501061
Deaths	Global	Both	2-4 years	Diabetes mellitus	Number	2008	638.4603043307299	888.842936768202	354.13892525835774
Deaths	Global	Both	2-4 years	Diabetes mellitus	Rate	2008	0.1690122181345531	0.2352931189260057	0.0937471051523617
Deaths	High-middle SDI	Both	5-9 years	Diabetes mellitus	Number	2016	46.53289868408356	56.79836464171047	39.30754529821496
Deaths	High-middle SDI	Both	5-9 years	Diabetes mellitus	Rate	2016	0.061266042529850955	0.0747817376989513	0.051753013676068334
Deaths	High-middle SDI	Both	10-14 years	Diabetes mellitus	Number	2016	71.83128865822374	88.92757879553942	60.95799582712577
Deaths	High-middle SDI	Both	10-14 years	Diabetes mellitus	Rate	2016	0.10197357249063826	0.12624391225766599	0.08653756214701804
Deaths	High-middle SDI	Both	15-19 years	Diabetes mellitus	Number	2016	180.97257824950563	192.21499299807908	171.17024373302897
Deaths	High-middle SDI	Both	15-19 years	Diabetes mellitus	Rate	2016	0.2484285838797646	0.26386151411920905	0.23497251166043243
Deaths	High-middle SDI	Both	<1 year	Diabetes mellitus	Number	2016	30.971632129421884	38.70920737030001	24.785170456382442
Deaths	High-middle SDI	Both	<1 year	Diabetes mellitus	Rate	2016	0.19938177350454378	0.24919288670983075	0.1595560486304343
Deaths	High-middle SDI	Both	2-4 years	Diabetes mellitus	Number	2016	17.293886002403895	21.67541299217282	13.66151582487003
Deaths	High-middle SDI	Both	2-4 years	Diabetes mellitus	Rate	2016	0.03768964177038576	0.04723857615267045	0.02977339144066492
Deaths	Middle SDI	Both	5-9 years	Diabetes mellitus	Number	2016	209.3081321942399	259.55695646290246	152.3685301948756
Deaths	Middle SDI	Both	5-9 years	Diabetes mellitus	Rate	2016	0.11102362271724908	0.13767718103390408	0.08082106525435402
Deaths	Middle SDI	Both	10-14 years	Diabetes mellitus	Number	2016	339.2403866251822	425.3980186203252	251.47924572110347
Deaths	Middle SDI	Both	10-14 years	Diabetes mellitus	Rate	2016	0.18560560189393657	0.2327442674971072	0.13758962259841312
Deaths	Middle SDI	Both	15-19 years	Diabetes mellitus	Number	2016	917.0277407687971	984.5159028613303	860.66695756926
Deaths	Middle SDI	Both	15-19 years	Diabetes mellitus	Rate	2016	0.5066390588435794	0.5439248871839288	0.4755008796081708
Deaths	Middle SDI	Both	<1 year	Diabetes mellitus	Number	2016	134.4543582025822	169.15588131302567	98.83438597654947
Deaths	Middle SDI	Both	<1 year	Diabetes mellitus	Rate	2016	0.35348907948962477	0.4447215960490102	0.2598419016521087
Deaths	Middle SDI	Both	2-4 years	Diabetes mellitus	Number	2016	74.0315265652121	96.8491989855525	51.21620023724989
Deaths	Middle SDI	Both	2-4 years	Diabetes mellitus	Rate	2016	0.06562716870663335	0.08585448680878412	0.04540193035897964
Deaths	Low-middle SDI	Both	5-9 years	Diabetes mellitus	Number	2006	440.65333207153566	592.1024801972894	315.96227766001635
Deaths	Low-middle SDI	Both	5-9 years	Diabetes mellitus	Rate	2006	0.2428267117243329	0.32628437777656194	0.1741143781948233
Deaths	Low-middle SDI	Both	10-14 years	Diabetes mellitus	Number	2006	569.2747850366989	798.4453433267893	422.65466817259824
Deaths	Low-middle SDI	Both	10-14 years	Diabetes mellitus	Rate	2006	0.3253904711990531	0.4563815459963597	0.24158421424250406
Deaths	Low-middle SDI	Both	15-19 years	Diabetes mellitus	Number	2006	1359.9329527625403	1482.795468572962	1247.2320991243862
Deaths	Low-middle SDI	Both	15-19 years	Diabetes mellitus	Rate	2006	0.8423266683018678	0.9184262829126824	0.7725210691604074
Deaths	Low-middle SDI	Both	<1 year	Diabetes mellitus	Number	2006	318.9637455174915	403.41493960187313	236.11550771027947
Deaths	Low-middle SDI	Both	<1 year	Diabetes mellitus	Rate	2006	0.7975983221199826	1.008776337331239	0.5904286472140748
Deaths	Low-middle SDI	Both	2-4 years	Diabetes mellitus	Number	2006	158.73966699797924	220.325319490046	95.18201841356955
Deaths	Low-middle SDI	Both	2-4 years	Diabetes mellitus	Rate	2006	0.14073839991302134	0.19534016614605243	0.08438826429053832
Deaths	Low SDI	Both	5-9 years	Diabetes mellitus	Number	2006	440.52401423444326	607.6411294156359	319.2926601015142
Deaths	Low SDI	Both	5-9 years	Diabetes mellitus	Rate	2006	0.38959591382978104	0.5373929534957361	0.2823798741314228
Deaths	Low SDI	Both	10-14 years	Diabetes mellitus	Number	2006	513.4720868191728	695.6980422386943	376.2868197588079
Deaths	Low SDI	Both	10-14 years	Diabetes mellitus	Rate	2006	0.5347268329137306	0.7244958788219167	0.39186289685824105
Deaths	Low SDI	Both	15-19 years	Diabetes mellitus	Number	2006	1011.6221436003045	1145.2069243812448	868.8025268790443
Deaths	Low SDI	Both	15-19 years	Diabetes mellitus	Rate	2006	1.2570189502007587	1.423008397903479	1.0795545028132127
Deaths	Low SDI	Both	<1 year	Diabetes mellitus	Number	2006	880.1792110693262	1093.0259711270628	591.3119889135752
Deaths	Low SDI	Both	<1 year	Diabetes mellitus	Rate	2006	3.0107056057108696	3.738760671774847	2.022618004784847
Deaths	Low SDI	Both	2-4 years	Diabetes mellitus	Number	2006	354.69171565956486	526.0281593890033	156.8703692141247
Deaths	Low SDI	Both	2-4 years	Diabetes mellitus	Rate	2006	0.4600916208049003	0.6823422644429563	0.2034858420467407
Deaths	Low SDI	Both	5-9 years	Diabetes mellitus	Number	2008	438.2996679570729	585.6152907757346	313.1988616282965
Deaths	Low SDI	Both	5-9 years	Diabetes mellitus	Rate	2008	0.3671127136088906	0.49050189686339224	0.26233030138375635
Deaths	Low SDI	Both	10-14 years	Diabetes mellitus	Number	2008	518.6071750368052	685.914341392457	374.11956357721533
Deaths	Low SDI	Both	10-14 years	Diabetes mellitus	Rate	2008	0.5091149598736678	0.6733598554050287	0.367271946411174
Deaths	Low SDI	Both	15-19 years	Diabetes mellitus	Number	2008	1012.9447637611244	1149.143486811492	879.8851727229114
Deaths	Low SDI	Both	15-19 years	Diabetes mellitus	Rate	2008	1.1935804907431755	1.3540671673250673	1.036792739178344
Deaths	Low SDI	Both	<1 year	Diabetes mellitus	Number	2008	884.4539275765078	1095.4288806165562	609.9174861079039
Deaths	Low SDI	Both	<1 year	Diabetes mellitus	Rate	2008	2.9274755314818868	3.6257866515112087	2.0187806974822675
Deaths	Low SDI	Both	2-4 years	Diabetes mellitus	Number	2008	362.6706133662579	533.5832470624085	167.15923300424149
Deaths	Low SDI	Both	2-4 years	Diabetes mellitus	Rate	2008	0.44895264003553453	0.6605266559203637	0.20692765335188731
Deaths	High-middle SDI	Both	5-9 years	Diabetes mellitus	Number	2017	46.316671650089226	56.18286767194787	39.518705368667675
Deaths	High-middle SDI	Both	5-9 years	Diabetes mellitus	Rate	2017	0.06031504235405109	0.07316311648656774	0.051462514536790314
Deaths	High-middle SDI	Both	10-14 years	Diabetes mellitus	Number	2017	71.6200791740778	87.52270805368231	61.49376273741277
Deaths	High-middle SDI	Both	10-14 years	Diabetes mellitus	Rate	2017	0.0995674004896456	0.1216754941521124	0.08548963045976793
Deaths	High-middle SDI	Both	15-19 years	Diabetes mellitus	Number	2017	178.67867080961915	190.14153139447112	168.06284980294075
Deaths	High-middle SDI	Both	15-19 years	Diabetes mellitus	Rate	2017	0.24830053313982767	0.2642298792762722	0.2335482742175314
Deaths	High-middle SDI	Both	<1 year	Diabetes mellitus	Number	2017	29.186583864597363	36.48201402308732	23.35695361732645
Deaths	High-middle SDI	Both	<1 year	Diabetes mellitus	Rate	2017	0.19100625634178497	0.23874986379652272	0.15285530813373868
Deaths	High-middle SDI	Both	2-4 years	Diabetes mellitus	Number	2017	17.000440524316904	21.30596687445084	13.63321418560174
Deaths	High-middle SDI	Both	2-4 years	Diabetes mellitus	Rate	2017	0.0361834238043148	0.045347226613113016	0.029016681419933164
Deaths	Middle SDI	Both	5-9 years	Diabetes mellitus	Number	2017	197.7954934073358	245.21279279243063	144.98135715420503
Deaths	Middle SDI	Both	5-9 years	Diabetes mellitus	Rate	2017	0.10435149435757479	0.1293675650677666	0.07648820007174885
Deaths	Middle SDI	Both	10-14 years	Diabetes mellitus	Number	2017	330.8226296275149	415.5582600319403	245.87063839398684
Deaths	Middle SDI	Both	10-14 years	Diabetes mellitus	Rate	2017	0.17918095616521043	0.22507567411186916	0.13316905234079274
Deaths	Middle SDI	Both	15-19 years	Diabetes mellitus	Number	2017	901.2563274445013	959.2944113212783	848.6391528660658
Deaths	Middle SDI	Both	15-19 years	Diabetes mellitus	Rate	2017	0.5004276192209498	0.532653590073166	0.47121163859190907
Deaths	Middle SDI	Both	<1 year	Diabetes mellitus	Number	2017	127.9350470127378	162.18489097083287	93.50976322727675
Deaths	Middle SDI	Both	<1 year	Diabetes mellitus	Rate	2017	0.3404297666810367	0.43156715756623626	0.24882553781131883
Deaths	Middle SDI	Both	2-4 years	Diabetes mellitus	Number	2017	71.80060861143987	94.43138514653656	49.823312291947225
Deaths	Middle SDI	Both	2-4 years	Diabetes mellitus	Rate	2017	0.0628283242540018	0.0826311336418928	0.04359733546308833
Deaths	Global	Both	5-9 years	Diabetes mellitus	Number	2007	1182.473762117191	1540.465946981442	874.4585866612093
Deaths	Global	Both	5-9 years	Diabetes mellitus	Rate	2007	0.19667150742602116	0.2562135157983043	0.14544177970795724
Deaths	Global	Both	10-14 years	Diabetes mellitus	Number	2007	1637.682934763073	2164.8696080705126	1231.0612216314064
Deaths	Global	Both	10-14 years	Diabetes mellitus	Rate	2007	0.2707057256494701	0.3578486322042529	0.20349196675781808
Deaths	Global	Both	15-19 years	Diabetes mellitus	Number	2007	3756.9132337839465	3988.8105350163946	3528.5637405418775
Deaths	Global	Both	15-19 years	Diabetes mellitus	Rate	2007	0.6037439210618423	0.6410103089759248	0.5670476734129206
Deaths	Global	Both	<1 year	Diabetes mellitus	Number	2007	1436.388541208641	1766.3173949387024	1033.138002546941
Deaths	Global	Both	<1 year	Diabetes mellitus	Rate	2007	1.0864315563017684	1.33597762809457	0.7814276539947249
Deaths	Global	Both	2-4 years	Diabetes mellitus	Number	2007	643.2187102731402	894.849592172274	353.5422515046829
Deaths	Global	Both	2-4 years	Diabetes mellitus	Rate	2007	0.17222935561228864	0.23960647625487086	0.09466508543029212
Deaths	High-middle SDI	Both	5-9 years	Diabetes mellitus	Number	2018	44.94931024216779	54.20131370415277	38.414339385140984
Deaths	High-middle SDI	Both	5-9 years	Diabetes mellitus	Rate	2018	0.05779218939440031	0.06968766751123869	0.049390052155331446
Deaths	High-middle SDI	Both	10-14 years	Diabetes mellitus	Number	2018	72.07800051653999	88.19887710012024	62.46550060246417
Deaths	High-middle SDI	Both	10-14 years	Diabetes mellitus	Rate	2018	0.09761008390025809	0.1194414347228698	0.08459256237662958
Deaths	High-middle SDI	Both	15-19 years	Diabetes mellitus	Number	2018	171.9114370128573	182.89448766709586	161.258053264388
Deaths	High-middle SDI	Both	15-19 years	Diabetes mellitus	Rate	2018	0.24059453420551227	0.2559655996926471	0.2256848461404661
Deaths	High-middle SDI	Both	<1 year	Diabetes mellitus	Number	2018	26.880189486294274	33.60039683373964	21.537902290462664
Deaths	High-middle SDI	Both	<1 year	Diabetes mellitus	Rate	2018	0.1848480450381581	0.23106115641000044	0.14811053079238354
Deaths	High-middle SDI	Both	2-4 years	Diabetes mellitus	Number	2018	16.59856034063737	20.801481875488324	13.174767000219976
Deaths	High-middle SDI	Both	2-4 years	Diabetes mellitus	Rate	2018	0.03465683459715791	0.04343229183374428	0.02750815199706559
Deaths	Middle SDI	Both	5-9 years	Diabetes mellitus	Number	2018	187.66489255356734	233.90995125652879	137.252736912933
Deaths	Middle SDI	Both	5-9 years	Diabetes mellitus	Rate	2018	0.09833511971698224	0.12256721407409038	0.07191949507532001
Deaths	Middle SDI	Both	10-14 years	Diabetes mellitus	Number	2018	326.27797350843576	408.873285785075	241.14028418681463
Deaths	Middle SDI	Both	10-14 years	Diabetes mellitus	Rate	2018	0.1743769617623153	0.2185194438788338	0.12887572416502968
Deaths	Middle SDI	Both	15-19 years	Diabetes mellitus	Number	2018	868.0987533633753	928.8979914534133	807.6173208021625
Deaths	Middle SDI	Both	15-19 years	Diabetes mellitus	Rate	2018	0.4827716602554025	0.5165836534200838	0.4491364067786821
Deaths	Middle SDI	Both	<1 year	Diabetes mellitus	Number	2018	120.91362308371535	154.62159043056178	88.8716743813142
Deaths	Middle SDI	Both	<1 year	Diabetes mellitus	Rate	2018	0.3323771270532561	0.4250363085401332	0.2442976320941292
Deaths	Middle SDI	Both	2-4 years	Diabetes mellitus	Number	2018	69.49158012939934	90.7119800188301	48.286346400642586
Deaths	Middle SDI	Both	2-4 years	Diabetes mellitus	Rate	2018	0.06016794525172712	0.07854121948710262	0.041807802344253665
Deaths	High SDI	Both	5-9 years	Diabetes mellitus	Number	2008	21.506781079214132	22.95864209678804	20.274171225569987
Deaths	High SDI	Both	5-9 years	Diabetes mellitus	Rate	2008	0.03755342605377251	0.04008854998342983	0.03540114102229871
Deaths	High SDI	Both	10-14 years	Diabetes mellitus	Number	2008	45.56587387033049	48.14635768040544	43.093300201723515
Deaths	High SDI	Both	10-14 years	Diabetes mellitus	Rate	2008	0.07541234302501078	0.07968309026909196	0.07132018901119287
Deaths	High SDI	Both	15-19 years	Diabetes mellitus	Number	2008	132.70562991383588	136.73258482152232	129.13967577966545
Deaths	High SDI	Both	15-19 years	Diabetes mellitus	Rate	2008	0.19890764285993515	0.20494349913152862	0.1935627638835497
Deaths	High SDI	Both	<1 year	Diabetes mellitus	Number	2008	13.742486560482167	14.852210918392041	12.718192498333899
Deaths	High SDI	Both	<1 year	Diabetes mellitus	Rate	2008	0.11906539657348447	0.1286800882219192	0.11019087607235108
Deaths	High SDI	Both	2-4 years	Diabetes mellitus	Number	2008	6.84415331419358	7.462819314181832	6.259052648911006
Deaths	High SDI	Both	2-4 years	Diabetes mellitus	Rate	2008	0.020284852808093178	0.022118468767733934	0.01855071852904937
Deaths	Low-middle SDI	Both	5-9 years	Diabetes mellitus	Number	2008	424.7688318208702	553.0379044512254	295.31792178792153
Deaths	Low-middle SDI	Both	5-9 years	Diabetes mellitus	Rate	2008	0.23226496031422414	0.30240290084135685	0.16148078730286125
Deaths	Low-middle SDI	Both	10-14 years	Diabetes mellitus	Number	2008	565.2783054314446	778.7050957466931	407.6119166089368
Deaths	Low-middle SDI	Both	10-14 years	Diabetes mellitus	Rate	2008	0.3167476315060951	0.4363390428211036	0.22840096270986074
Deaths	Low-middle SDI	Both	15-19 years	Diabetes mellitus	Number	2008	1363.5244950566214	1495.0052969696299	1249.0057615097896
Deaths	Low-middle SDI	Both	15-19 years	Diabetes mellitus	Rate	2008	0.8251353485729435	0.9047008112474028	0.7558344629153121
Deaths	Low-middle SDI	Both	<1 year	Diabetes mellitus	Number	2008	318.99751707933075	399.86462667932057	234.77451197137873
Deaths	Low-middle SDI	Both	<1 year	Diabetes mellitus	Rate	2008	0.7889558389908431	0.9889592085636465	0.5806525510353142
Deaths	Low-middle SDI	Both	2-4 years	Diabetes mellitus	Number	2008	159.02407562561146	222.70277866138696	96.01762528490991
Deaths	Low-middle SDI	Both	2-4 years	Diabetes mellitus	Rate	2008	0.13880996086779246	0.1943942379134765	0.08381248409074327
Deaths	High SDI	Both	5-9 years	Diabetes mellitus	Number	2007	22.17073737536558	23.663913186503414	20.822244312786097
Deaths	High SDI	Both	5-9 years	Diabetes mellitus	Rate	2007	0.03850123729433797	0.041094255075093435	0.03615947253869976
Deaths	High SDI	Both	10-14 years	Diabetes mellitus	Number	2007	45.38285016574168	48.34554170632597	42.90190934820051
Deaths	High SDI	Both	10-14 years	Diabetes mellitus	Rate	2007	0.07442690112030771	0.07928565171741081	0.07035821137873965
Deaths	High SDI	Both	15-19 years	Diabetes mellitus	Number	2007	137.13772841963268	141.1425212830202	133.38430330146576
Deaths	High SDI	Both	15-19 years	Diabetes mellitus	Rate	2007	0.20490797568967362	0.21089184320848067	0.199299695957105
Deaths	High SDI	Both	<1 year	Diabetes mellitus	Number	2007	14.618516607243226	15.715604214101067	13.527837152157968
Deaths	High SDI	Both	<1 year	Diabetes mellitus	Rate	2007	0.12724079425171908	0.1367899367680768	0.11774742882568677
Deaths	High SDI	Both	2-4 years	Diabetes mellitus	Number	2007	7.104893625632771	7.72271492908689	6.545322155119716
Deaths	High SDI	Both	2-4 years	Diabetes mellitus	Rate	2007	0.021211859847325813	0.023056382733957177	0.0195412434760599
Deaths	Low-middle SDI	Both	5-9 years	Diabetes mellitus	Number	2007	432.49825193799074	573.1803204803654	305.976780373484
Deaths	Low-middle SDI	Both	5-9 years	Diabetes mellitus	Rate	2007	0.23746512838882075	0.3147072566950632	0.16799794012995184
Deaths	Low-middle SDI	Both	10-14 years	Diabetes mellitus	Number	2007	570.9260238480292	794.5524285323413	414.20680321604357
Deaths	Low-middle SDI	Both	10-14 years	Diabetes mellitus	Rate	2007	0.3229356940058937	0.4494265968167873	0.23428983068065712
Deaths	Low-middle SDI	Both	15-19 years	Diabetes mellitus	Number	2007	1344.6223911482389	1469.4449814271031	1222.5314959402929
Deaths	Low-middle SDI	Both	15-19 years	Diabetes mellitus	Rate	2007	0.8233047084679379	0.8997328766854832	0.7485491417396997
Deaths	Low-middle SDI	Both	<1 year	Diabetes mellitus	Number	2007	320.2982334279461	402.5961877646044	235.61102831085375
Deaths	Low-middle SDI	Both	<1 year	Diabetes mellitus	Rate	2007	0.7966624695676823	1.0013582333891826	0.5860240366069058
Deaths	Low-middle SDI	Both	2-4 years	Diabetes mellitus	Number	2007	159.45504421574603	222.39527330873088	96.62242863367257
Deaths	Low-middle SDI	Both	2-4 years	Diabetes mellitus	Rate	2007	0.14025029757952967	0.19561001293648808	0.08498523477497663
Deaths	High-middle SDI	Both	5-9 years	Diabetes mellitus	Number	2019	43.46181404203371	53.42829137363982	37.249576103241445
Deaths	High-middle SDI	Both	5-9 years	Diabetes mellitus	Rate	2019	0.055134583846438406	0.06777781083097295	0.047253892231055895
Deaths	High-middle SDI	Both	10-14 years	Diabetes mellitus	Number	2019	71.521413619795	88.35280914287509	62.504538979537685
Deaths	High-middle SDI	Both	10-14 years	Diabetes mellitus	Rate	2019	0.09425701987853229	0.11643886867190266	0.08237381330872053
Deaths	High-middle SDI	Both	15-19 years	Diabetes mellitus	Number	2019	169.52325071186849	182.00636713050397	157.9750217366655
Deaths	High-middle SDI	Both	15-19 years	Diabetes mellitus	Rate	2019	0.23764143112636815	0.2551405389961417	0.22145286909067063
Deaths	High-middle SDI	Both	<1 year	Diabetes mellitus	Number	2019	24.78727654114501	30.841950720264784	19.959287102159156
Deaths	High-middle SDI	Both	<1 year	Diabetes mellitus	Rate	2019	0.1818947533364102	0.22632534919131286	0.1464658530835969
Deaths	High-middle SDI	Both	2-4 years	Diabetes mellitus	Number	2019	16.024289860653962	20.272310574673565	12.670273952898889
Deaths	High-middle SDI	Both	2-4 years	Diabetes mellitus	Rate	2019	0.03320052075681023	0.04200194042143259	0.026251378190591756
Deaths	Middle SDI	Both	5-9 years	Diabetes mellitus	Number	2019	183.40527165984196	226.95793517636815	135.15504144193034
Deaths	Middle SDI	Both	5-9 years	Diabetes mellitus	Rate	2019	0.09539979390779244	0.11805407797503596	0.07030203102925581
Deaths	Middle SDI	Both	10-14 years	Diabetes mellitus	Number	2019	325.76118950033543	413.2130274164805	242.58066202822462
Deaths	Middle SDI	Both	10-14 years	Diabetes mellitus	Rate	2019	0.17158567825299242	0.21764851018925974	0.12777264071578412
Deaths	Middle SDI	Both	15-19 years	Diabetes mellitus	Number	2019	856.6980285170334	919.8723469295555	798.8253555388504
Deaths	Middle SDI	Both	15-19 years	Diabetes mellitus	Rate	2019	0.47559314353773163	0.5106641623618025	0.44346531605309336
Deaths	Middle SDI	Both	<1 year	Diabetes mellitus	Number	2019	113.26314470213272	145.14602847375474	82.24382349680474
Deaths	Middle SDI	Both	<1 year	Diabetes mellitus	Rate	2019	0.3245843636341366	0.4159528804367446	0.23569060511919485
Deaths	Middle SDI	Both	2-4 years	Diabetes mellitus	Number	2019	67.74434792343976	89.0314568053047	46.7697054503676
Deaths	Middle SDI	Both	2-4 years	Diabetes mellitus	Rate	2019	0.0584148588629729	0.07677038960540727	0.04032876286644036
Deaths	Low SDI	Both	5-9 years	Diabetes mellitus	Number	2010	429.35298845493224	556.2158891174552	300.84275125110497
Deaths	Low SDI	Both	5-9 years	Diabetes mellitus	Rate	2010	0.34086611436510356	0.4415833916840184	0.23884100591193524
Deaths	Low SDI	Both	10-14 years	Diabetes mellitus	Number	2010	523.4212016457658	672.4148056110773	374.08874585474325
Deaths	Low SDI	Both	10-14 years	Diabetes mellitus	Rate	2010	0.48481767105785795	0.622822650317115	0.346498831082875
Deaths	Low SDI	Both	15-19 years	Diabetes mellitus	Number	2010	1051.2182714449777	1203.3996698900928	908.8134544907391
Deaths	Low SDI	Both	15-19 years	Diabetes mellitus	Rate	2010	1.168444235431998	1.3375960496491872	1.010159232224044
Deaths	Low SDI	Both	<1 year	Diabetes mellitus	Number	2010	877.9599193481422	1084.3654814612707	598.1942586570949
Deaths	Low SDI	Both	<1 year	Diabetes mellitus	Rate	2010	2.8208251773782202	3.483992132416338	1.9219572426903913
Deaths	Low SDI	Both	2-4 years	Diabetes mellitus	Number	2010	364.93611831162093	543.1336554730216	173.80439267156203
Deaths	Low SDI	Both	2-4 years	Diabetes mellitus	Rate	2010	0.4332936954038563	0.6448700933382415	0.206360356783808
Deaths	Global	Both	5-9 years	Diabetes mellitus	Number	2009	1141.719074724891	1479.8136826849723	838.445858169219
Deaths	Global	Both	5-9 years	Diabetes mellitus	Rate	2009	0.18752170287601955	0.24305206758780454	0.1377105792255622
Deaths	Global	Both	10-14 years	Diabetes mellitus	Number	2009	1599.099727677479	2038.0617585743244	1191.3966012683877
Deaths	Global	Both	10-14 years	Diabetes mellitus	Rate	2009	0.264937999647311	0.33766499745365874	0.19738996065310693
Deaths	Global	Both	15-19 years	Diabetes mellitus	Number	2009	3748.614405993728	4002.9957389477986	3505.843339127448
Deaths	Global	Both	15-19 years	Diabetes mellitus	Rate	2009	0.6098159789656173	0.6511981497586267	0.5703225395846896
Deaths	Global	Both	<1 year	Diabetes mellitus	Number	2009	1416.0708474806897	1728.695219005489	1006.9438863075382
Deaths	Global	Both	<1 year	Diabetes mellitus	Rate	2009	1.053322431592391	1.2858632425097165	0.7489996596494521
Deaths	Global	Both	2-4 years	Diabetes mellitus	Number	2009	636.4259112214856	889.9620479243954	353.45726594262055
Deaths	Global	Both	2-4 years	Diabetes mellitus	Rate	2009	0.16621619114297426	0.23243255697097753	0.09231289839226198
Deaths	High SDI	Both	5-9 years	Diabetes mellitus	Number	2010	18.251324316607565	19.35145689943984	17.063016324114155
Deaths	High SDI	Both	5-9 years	Diabetes mellitus	Rate	2010	0.03215518124321136	0.03409339471084147	0.030061620348202023
Deaths	High SDI	Both	10-14 years	Diabetes mellitus	Number	2010	41.30154070597022	43.582090615679135	39.14631848945519
Deaths	High SDI	Both	10-14 years	Diabetes mellitus	Rate	2010	0.06912672981991533	0.07294370504056344	0.0655195165945409
Deaths	High SDI	Both	15-19 years	Diabetes mellitus	Number	2010	117.70640308498405	121.8804601065239	114.44241893663768
Deaths	High SDI	Both	15-19 years	Diabetes mellitus	Rate	2010	0.18023552245222388	0.1866269619007596	0.17523761347841693
Deaths	High SDI	Both	<1 year	Diabetes mellitus	Number	2010	11.918207785912621	12.947922091079501	10.896562506857052
Deaths	High SDI	Both	<1 year	Diabetes mellitus	Rate	2010	0.10458523108677832	0.1136212296608702	0.09562004021931914
Deaths	High SDI	Both	2-4 years	Diabetes mellitus	Number	2010	6.031335757509293	6.639935166440009	5.475323191973905
Deaths	High SDI	Both	2-4 years	Diabetes mellitus	Rate	2010	0.017471177077373404	0.019234127851482565	0.01586055641550445
Deaths	High SDI	Both	5-9 years	Diabetes mellitus	Number	2009	20.28019961144513	21.62567175510222	19.103267059826337
Deaths	High SDI	Both	5-9 years	Diabetes mellitus	Rate	2009	0.03557190067141667	0.03793188737605035	0.03350753598934943
Deaths	High SDI	Both	10-14 years	Diabetes mellitus	Number	2009	42.67824564261575	45.01222754201634	40.3056285629454
Deaths	High SDI	Both	10-14 years	Diabetes mellitus	Rate	2009	0.07112972335918381	0.07501965567317594	0.06717539969912897
Deaths	High SDI	Both	15-19 years	Diabetes mellitus	Number	2009	125.14124179550629	129.44510563013156	121.73634758672874
Deaths	High SDI	Both	15-19 years	Diabetes mellitus	Rate	2009	0.18906138831539818	0.1955635970198983	0.1839173285558629
Deaths	High SDI	Both	<1 year	Diabetes mellitus	Number	2009	12.836894877666131	14.006483412179268	11.809042409880202
Deaths	High SDI	Both	<1 year	Diabetes mellitus	Rate	2009	0.11174786249862376	0.12192937601729664	0.10280019117050143
Deaths	High SDI	Both	2-4 years	Diabetes mellitus	Number	2009	6.429081417179026	7.049341783497637	5.849203192146352
Deaths	High SDI	Both	2-4 years	Diabetes mellitus	Rate	2009	0.0188429841010688	0.02066090418368507	0.01714341996961299
Deaths	Low-middle SDI	Both	5-9 years	Diabetes mellitus	Number	2009	411.80030779967257	541.8795811871988	286.1706118381841
Deaths	Low-middle SDI	Both	5-9 years	Diabetes mellitus	Rate	2009	0.22402890296957878	0.29479503976970944	0.1556834393223165
Deaths	Low-middle SDI	Both	10-14 years	Diabetes mellitus	Number	2009	559.1857844655534	756.4206331795784	399.97634281394085
Deaths	Low-middle SDI	Both	10-14 years	Diabetes mellitus	Rate	2009	0.3108713269128331	0.4205212157986583	0.22236111839493947
Deaths	Low-middle SDI	Both	15-19 years	Diabetes mellitus	Number	2009	1374.2765691997997	1504.8423637960389	1244.5808116860717
Deaths	Low-middle SDI	Both	15-19 years	Diabetes mellitus	Rate	2009	0.8217233698523477	0.8997927826093031	0.7441741797487953
Deaths	Low-middle SDI	Both	<1 year	Diabetes mellitus	Number	2009	316.17965266609485	394.99803937810356	229.88539914216966
Deaths	Low-middle SDI	Both	<1 year	Diabetes mellitus	Rate	2009	0.7773073803617746	0.9710773247046314	0.5651584973411629
Deaths	Low-middle SDI	Both	2-4 years	Diabetes mellitus	Number	2009	158.51082742160062	221.80455983720253	94.76561702575019
Deaths	Low-middle SDI	Both	2-4 years	Diabetes mellitus	Rate	2009	0.1373892285472691	0.19224905869204453	0.08213807995175182
Deaths	Low-middle SDI	Both	5-9 years	Diabetes mellitus	Number	2010	388.5015710672352	495.4062944265481	266.2219895517556
Deaths	Low-middle SDI	Both	5-9 years	Diabetes mellitus	Rate	2010	0.21007931223221674	0.26788723999942027	0.14395754517153853
Deaths	Low-middle SDI	Both	10-14 years	Diabetes mellitus	Number	2010	550.8309681671718	726.366247773147	393.3090196181343
Deaths	Low-middle SDI	Both	10-14 years	Diabetes mellitus	Rate	2010	0.30427842662430504	0.40124392381355134	0.21726347388339567
Deaths	Low-middle SDI	Both	15-19 years	Diabetes mellitus	Number	2010	1378.404620607215	1513.315149981815	1248.2501650364698
Deaths	Low-middle SDI	Both	15-19 years	Diabetes mellitus	Rate	2010	0.8143317078948707	0.8940339376728181	0.7374392638980125
Deaths	Low-middle SDI	Both	<1 year	Diabetes mellitus	Number	2010	315.7960470633277	389.3279960375341	229.83944400679434
Deaths	Low-middle SDI	Both	<1 year	Diabetes mellitus	Rate	2010	0.7721672977696229	0.9519636152572852	0.5619908926979361
Deaths	Low-middle SDI	Both	2-4 years	Diabetes mellitus	Number	2010	157.6164467296737	221.09443174006373	95.1088493947091
Deaths	Low-middle SDI	Both	2-4 years	Diabetes mellitus	Rate	2010	0.13567337344578256	0.19031406954440303	0.08186796942617386
Deaths	Global	Both	5-9 years	Diabetes mellitus	Number	2011	1117.3990597982847	1402.9166133830163	811.4324902710074
Deaths	Global	Both	5-9 years	Diabetes mellitus	Rate	2011	0.1800143725045818	0.22601160401905704	0.13072277919433217
Deaths	Global	Both	10-14 years	Diabetes mellitus	Number	2011	1545.6934221927472	1954.8360512719275	1130.4216964405207
Deaths	Global	Both	10-14 years	Diabetes mellitus	Rate	2011	0.25553916498228724	0.3231799819078275	0.18688506545915134
Deaths	Global	Both	15-19 years	Diabetes mellitus	Number	2011	3763.22535360481	4013.0837730759367	3502.9869650955825
Deaths	Global	Both	15-19 years	Diabetes mellitus	Rate	2011	0.6206249686212002	0.6618312103881117	0.5777068793423162
Deaths	Global	Both	<1 year	Diabetes mellitus	Number	2011	1394.1641902983467	1706.7993734312342	984.2154892890775
Deaths	Global	Both	<1 year	Diabetes mellitus	Rate	2011	1.0391412357919563	1.2721640840428736	0.7335856902238859
Deaths	Global	Both	2-4 years	Diabetes mellitus	Number	2011	634.5136515650257	899.5601107643855	358.63736958725724
Deaths	Global	Both	2-4 years	Diabetes mellitus	Rate	2011	0.1615272308657651	0.22899972810779054	0.09129780116082334
Deaths	High-middle SDI	Both	5-9 years	Diabetes mellitus	Number	2021	38.104882782266635	47.352052095476715	32.95891481482362
Deaths	High-middle SDI	Both	5-9 years	Diabetes mellitus	Rate	2021	0.04623813333527017	0.05745905350240976	0.039993790467788816
Deaths	High-middle SDI	Both	10-14 years	Diabetes mellitus	Number	2021	67.21517179666382	82.59029557570035	59.315446644147634
Deaths	High-middle SDI	Both	10-14 years	Diabetes mellitus	Rate	2021	0.08569488697555211	0.10529715026315495	0.07562326124006005
Deaths	High-middle SDI	Both	15-19 years	Diabetes mellitus	Number	2021	162.53722324231765	175.17312577823478	150.6859579927448
Deaths	High-middle SDI	Both	15-19 years	Diabetes mellitus	Rate	2021	0.22427553782672127	0.241711075241704	0.20792267517314614
Deaths	High-middle SDI	Both	<1 year	Diabetes mellitus	Number	2021	22.448483307637723	28.22624853086665	17.66247891279567
Deaths	High-middle SDI	Both	<1 year	Diabetes mellitus	Rate	2021	0.1885785308004083	0.237114659596936	0.14837369090921904
Deaths	High-middle SDI	Both	2-4 years	Diabetes mellitus	Number	2021	9.86226147078225	12.927220397779337	7.5165589616173625
Deaths	High-middle SDI	Both	2-4 years	Diabetes mellitus	Rate	2021	0.021757732685968367	0.028519524312020796	0.016582736230397126
Deaths	Low SDI	Both	5-9 years	Diabetes mellitus	Number	2009	432.0569545974334	565.7047408445158	308.73616492665013
Deaths	Low SDI	Both	5-9 years	Diabetes mellitus	Rate	2009	0.35219784092169654	0.4611428799016722	0.2516710112974004
Deaths	Low SDI	Both	10-14 years	Diabetes mellitus	Number	2009	521.7868166403723	680.3465734504837	379.05448515764135
Deaths	Low SDI	Both	10-14 years	Diabetes mellitus	Rate	2009	0.49746546258143687	0.648634484589723	0.3613861231999635
Deaths	Low SDI	Both	15-19 years	Diabetes mellitus	Number	2009	1026.4825197919292	1173.2377905618755	886.1111042162885
Deaths	Low SDI	Both	15-19 years	Diabetes mellitus	Rate	2009	1.1752444261213744	1.3432680511230684	1.0145298298557912
Deaths	Low SDI	Both	<1 year	Diabetes mellitus	Number	2009	882.2034263437326	1089.5301781716653	605.3132190552601
Deaths	Low SDI	Both	<1 year	Diabetes mellitus	Rate	2009	2.8747051223810125	3.5502899792166898	1.9724441772742587
Deaths	Low SDI	Both	2-4 years	Diabetes mellitus	Number	2009	364.9032290583656	540.4009895401255	171.27206889621186
Deaths	Low SDI	Both	2-4 years	Diabetes mellitus	Rate	2009	0.4421094903830436	0.6547390843994512	0.20750983018690244
Deaths	Middle SDI	Both	5-9 years	Diabetes mellitus	Number	2021	161.09519142723406	197.78757604014558	117.97688202189077
Deaths	Middle SDI	Both	5-9 years	Diabetes mellitus	Rate	2021	0.08174473464880107	0.10036359730535045	0.059865156930699034
Deaths	Middle SDI	Both	10-14 years	Diabetes mellitus	Number	2021	287.49072935651213	355.71918936495723	213.7598183252587
Deaths	Middle SDI	Both	10-14 years	Diabetes mellitus	Rate	2021	0.1488257484643131	0.18414567564962542	0.11065735936967047
Deaths	Middle SDI	Both	15-19 years	Diabetes mellitus	Number	2021	847.199897860413	908.6884462206633	777.6110086788974
Deaths	Middle SDI	Both	15-19 years	Diabetes mellitus	Rate	2021	0.46465126806580936	0.4983749878623651	0.42648487347210895
Deaths	Middle SDI	Both	<1 year	Diabetes mellitus	Number	2021	95.37069609664154	122.82152577392347	69.64184364167929
Deaths	Middle SDI	Both	<1 year	Diabetes mellitus	Rate	2021	0.2989365403366406	0.3849803293510528	0.2182902364455113
Deaths	Middle SDI	Both	2-4 years	Diabetes mellitus	Number	2021	50.28786441824584	67.52346144578715	33.44972169733023
Deaths	Middle SDI	Both	2-4 years	Diabetes mellitus	Rate	2021	0.0451868489443588	0.06067413058495213	0.0300567053115839
Deaths	Global	Both	5-9 years	Diabetes mellitus	Number	2010	1102.8011892587635	1403.9501705486668	798.002286132188
Deaths	Global	Both	5-9 years	Diabetes mellitus	Rate	2010	0.17956449999458896	0.2285993276461148	0.12993537085336118
Deaths	Global	Both	10-14 years	Diabetes mellitus	Number	2010	1572.6440070432416	1973.4900140659104	1162.0171183747964
Deaths	Global	Both	10-14 years	Diabetes mellitus	Rate	2010	0.26040956731469994	0.3267844969116743	0.19241504984791843
Deaths	Global	Both	15-19 years	Diabetes mellitus	Number	2010	3739.2677429542496	3981.4059323734828	3494.473821197323
Deaths	Global	Both	15-19 years	Diabetes mellitus	Rate	2010	0.6130448325958552	0.6527428633338999	0.5729114003037364
Deaths	Global	Both	<1 year	Diabetes mellitus	Number	2010	1402.9982618854763	1711.7482431849587	989.4098387104028
Deaths	Global	Both	<1 year	Diabetes mellitus	Rate	2010	1.0440342931758222	1.2737890813683985	0.7362644913266027
Deaths	Global	Both	2-4 years	Diabetes mellitus	Number	2010	632.0555883639884	892.2729680817889	355.1883582970774
Deaths	Global	Both	2-4 years	Diabetes mellitus	Rate	2010	0.16280738221069854	0.22983520567673382	0.09149082433673736
Deaths	High SDI	Both	5-9 years	Diabetes mellitus	Number	2012	17.761558563582092	18.764922989074297	16.680550661184224
Deaths	High SDI	Both	5-9 years	Diabetes mellitus	Rate	2012	0.031044293210765357	0.032798009772897346	0.02915486857693831
Deaths	High SDI	Both	10-14 years	Diabetes mellitus	Number	2012	38.119089683872	40.153690926658804	36.23922586689076
Deaths	High SDI	Both	10-14 years	Diabetes mellitus	Rate	2012	0.06455450234829366	0.0680000901573041	0.061370961655318274
Deaths	High SDI	Both	15-19 years	Diabetes mellitus	Number	2012	106.75135331302323	110.41977633081467	103.48106915364767
Deaths	High SDI	Both	15-19 years	Diabetes mellitus	Rate	2012	0.16739416206905627	0.17314652565153382	0.16226611020276105
Deaths	High SDI	Both	<1 year	Diabetes mellitus	Number	2012	10.37668031679156	11.22301523394223	9.491980165416535
Deaths	High SDI	Both	<1 year	Diabetes mellitus	Rate	2012	0.09169552058180312	0.09917432097320647	0.08387769845926368
Deaths	High SDI	Both	2-4 years	Diabetes mellitus	Number	2012	5.540635533820346	6.0664684878927515	5.044331096157609
Deaths	High SDI	Both	2-4 years	Diabetes mellitus	Rate	2012	0.015963572525149697	0.017478592317953272	0.014533629725840566
Deaths	Low-middle SDI	Both	5-9 years	Diabetes mellitus	Number	2012	407.83927530991576	525.4445829920749	279.2716006298896
Deaths	Low-middle SDI	Both	5-9 years	Diabetes mellitus	Rate	2012	0.21734699213381098	0.280021583403288	0.14883030168974423
Deaths	Low-middle SDI	Both	10-14 years	Diabetes mellitus	Number	2012	513.1394242840012	677.077267549265	361.13368322057886
Deaths	Low-middle SDI	Both	10-14 years	Diabetes mellitus	Rate	2012	0.2810649748131954	0.3708596458279473	0.19780594663958506
Deaths	Low-middle SDI	Both	15-19 years	Diabetes mellitus	Number	2012	1368.5947934999408	1497.1166667015486	1236.7903573652645
Deaths	Low-middle SDI	Both	15-19 years	Diabetes mellitus	Rate	2012	0.789173498934859	0.8632831308331346	0.7131710411339397
Deaths	Low-middle SDI	Both	<1 year	Diabetes mellitus	Number	2012	309.3066259685937	378.0693062095926	222.6729752812391
Deaths	Low-middle SDI	Both	<1 year	Diabetes mellitus	Rate	2012	0.7539524082115431	0.9215653334129761	0.5427779810121699
Deaths	Low-middle SDI	Both	2-4 years	Diabetes mellitus	Number	2012	158.72763403829455	221.6607189479032	95.49436478319507
Deaths	Low-middle SDI	Both	2-4 years	Diabetes mellitus	Rate	2012	0.1347527756551017	0.18818019504234	0.08107051296973157
Deaths	Low SDI	Both	5-9 years	Diabetes mellitus	Number	2012	462.70849261611204	598.279065862455	329.2466393102768
Deaths	Low SDI	Both	5-9 years	Diabetes mellitus	Rate	2012	0.34971793666685963	0.45218301328647037	0.24884664360292397
Deaths	Low SDI	Both	10-14 years	Diabetes mellitus	Number	2012	550.5868731495942	717.955605213386	393.27753347996247
Deaths	Low SDI	Both	10-14 years	Diabetes mellitus	Rate	2012	0.482182090107347	0.6287569704409153	0.34441682563345
Deaths	Low SDI	Both	15-19 years	Diabetes mellitus	Number	2012	1105.4716678597586	1259.5588649002946	950.2342499206485
Deaths	Low SDI	Both	15-19 years	Diabetes mellitus	Rate	2012	1.1551517435090737	1.3161636441201534	0.9929379308860984
Deaths	Low SDI	Both	<1 year	Diabetes mellitus	Number	2012	881.9502337403097	1093.793147195235	599.9744320650229
Deaths	Low SDI	Both	<1 year	Diabetes mellitus	Rate	2012	2.7681365504291953	3.4330381392604066	1.8831120976959972
Deaths	Low SDI	Both	2-4 years	Diabetes mellitus	Number	2012	373.96140676869857	560.3173645820319	179.5441778496881
Deaths	Low SDI	Both	2-4 years	Diabetes mellitus	Rate	2012	0.4282223402256996	0.6416181156330423	0.20559562195744746
Deaths	Low SDI	Both	5-9 years	Diabetes mellitus	Number	2011	442.2633775308016	574.2632350979483	314.66806819791185
Deaths	Low SDI	Both	5-9 years	Diabetes mellitus	Rate	2011	0.34235834087835937	0.4445401052495699	0.24358615980617268
Deaths	Low SDI	Both	10-14 years	Diabetes mellitus	Number	2011	533.8710037311698	683.4582627054094	381.4842354579318
Deaths	Low SDI	Both	10-14 years	Diabetes mellitus	Rate	2011	0.4807498542011452	0.6154529050123249	0.3435258504295665
Deaths	Low SDI	Both	15-19 years	Diabetes mellitus	Number	2011	1081.6220212770588	1227.2880527218608	936.5766054606603
Deaths	Low SDI	Both	15-19 years	Diabetes mellitus	Rate	2011	1.1660903031636916	1.323131990025401	1.0097176983399188
Deaths	Low SDI	Both	<1 year	Diabetes mellitus	Number	2011	879.0901595403492	1090.1775549100107	598.1203382839255
Deaths	Low SDI	Both	<1 year	Diabetes mellitus	Rate	2011	2.7902198433846723	3.460208277286353	1.8984255693231464
Deaths	Low SDI	Both	2-4 years	Diabetes mellitus	Number	2011	367.54119824015345	547.1613372483789	179.96267569535664
Deaths	Low SDI	Both	2-4 years	Diabetes mellitus	Rate	2011	0.42832747655452774	0.6376543254850686	0.20972603649244917
Deaths	High-middle SDI	Both	5-9 years	Diabetes mellitus	Number	1996	100.44112712241991	130.09395037516717	78.92431128563062
Deaths	High-middle SDI	Both	5-9 years	Diabetes mellitus	Rate	1996	0.10826625624035857	0.1402292603653429	0.08507311650166227
Deaths	High-middle SDI	Both	10-14 years	Diabetes mellitus	Number	1996	152.39645348071724	200.4623372101758	123.96881650518931
Deaths	High-middle SDI	Both	10-14 years	Diabetes mellitus	Rate	1996	0.15932005301355176	0.20956964195749342	0.12960090583822612
Deaths	High-middle SDI	Both	15-19 years	Diabetes mellitus	Number	1996	340.61108630809	356.7425523565924	324.6122707679223
Deaths	High-middle SDI	Both	15-19 years	Diabetes mellitus	Rate	1996	0.3734435629727921	0.39112998716533354	0.35590257585042745
Deaths	High-middle SDI	Both	<1 year	Diabetes mellitus	Number	1996	93.33597397064409	128.99146209833202	65.4359104912739
Deaths	High-middle SDI	Both	<1 year	Diabetes mellitus	Rate	1996	0.6253177025264899	0.8641967431574779	0.4383972381753039
Deaths	High-middle SDI	Both	2-4 years	Diabetes mellitus	Number	1996	47.864505420619246	61.8476043157587	35.20174194301659
Deaths	High-middle SDI	Both	2-4 years	Diabetes mellitus	Rate	1996	0.10021777456283197	0.12949531624947794	0.07370472560538541
Deaths	Middle SDI	Both	5-9 years	Diabetes mellitus	Number	1996	334.4188692932132	436.9584933213252	259.17751665286073
Deaths	Middle SDI	Both	5-9 years	Diabetes mellitus	Rate	1996	0.1636215046366592	0.2137911843674	0.12680808153068673
Deaths	Middle SDI	Both	10-14 years	Diabetes mellitus	Number	1996	483.6641995845628	657.809914480003	375.76988175921775
Deaths	Middle SDI	Both	10-14 years	Diabetes mellitus	Rate	1996	0.24175266309663385	0.32879691896465446	0.18782322467701146
Deaths	Middle SDI	Both	15-19 years	Diabetes mellitus	Number	1996	981.3009282205085	1037.8697799091226	929.3822398498911
Deaths	Middle SDI	Both	15-19 years	Diabetes mellitus	Rate	1996	0.5482382014505931	0.5798423756809493	0.5192320041512617
Deaths	Middle SDI	Both	<1 year	Diabetes mellitus	Number	1996	247.7080152348298	311.5542646549747	189.50170037437678
Deaths	Middle SDI	Both	<1 year	Diabetes mellitus	Rate	1996	0.6629424421278621	0.8338145411641792	0.507164533672737
Deaths	Middle SDI	Both	2-4 years	Diabetes mellitus	Number	1996	144.20667884380887	182.7244775209991	105.65730902443624
Deaths	Middle SDI	Both	2-4 years	Diabetes mellitus	Rate	1996	0.12617597545132755	0.1598777489010597	0.09244657831805371
Deaths	Global	Both	5-9 years	Diabetes mellitus	Number	2013	1132.4439717236799	1425.940176044753	820.6303564982884
Deaths	Global	Both	5-9 years	Diabetes mellitus	Rate	2013	0.17759636078712693	0.22362411941691623	0.12869596068731584
Deaths	Global	Both	10-14 years	Diabetes mellitus	Number	2013	1526.7876774807746	1935.0847403911284	1110.6557059448508
Deaths	Global	Both	10-14 years	Diabetes mellitus	Rate	2013	0.25043566224598396	0.3174077415017991	0.18217843996784666
Deaths	Global	Both	15-19 years	Diabetes mellitus	Number	2013	3752.2161638140187	4022.2230254077153	3509.456084521659
Deaths	Global	Both	15-19 years	Diabetes mellitus	Rate	2013	0.622179243147527	0.6669508281140621	0.5819256234714618
Deaths	Global	Both	<1 year	Diabetes mellitus	Number	2013	1386.2396804767777	1682.1978965698306	974.2581375777311
Deaths	Global	Both	<1 year	Diabetes mellitus	Rate	2013	1.0167350746522141	1.23380511179746	0.7145679309222576
Deaths	Global	Both	2-4 years	Diabetes mellitus	Number	2013	647.3625009079916	929.8472108030517	365.92840528629785
Deaths	Global	Both	2-4 years	Diabetes mellitus	Rate	2013	0.1630232573212523	0.2341604910750607	0.09215059644707828
Deaths	High SDI	Both	5-9 years	Diabetes mellitus	Number	2011	17.172264746860975	18.200408175491177	16.092672054304717
Deaths	High SDI	Both	5-9 years	Diabetes mellitus	Rate	2011	0.03022567208682548	0.03203535337174056	0.028325432648780305
Deaths	High SDI	Both	10-14 years	Diabetes mellitus	Number	2011	39.60687703164541	41.81640700054216	37.614017379067825
Deaths	High SDI	Both	10-14 years	Diabetes mellitus	Rate	2011	0.06662721150850048	0.07034411199662612	0.06327479668738356
Deaths	High SDI	Both	15-19 years	Diabetes mellitus	Number	2011	112.39148131237559	116.10083943509903	109.0554895577922
Deaths	High SDI	Both	15-19 years	Diabetes mellitus	Rate	2011	0.1743074493908817	0.18006027643523947	0.16913367458926407
Deaths	High SDI	Both	<1 year	Diabetes mellitus	Number	2011	10.876859389486855	11.8503125513499	9.954394669082928
Deaths	High SDI	Both	<1 year	Diabetes mellitus	Rate	2011	0.09603744155664254	0.10463256518496791	0.08789252136400998
Deaths	High SDI	Both	2-4 years	Diabetes mellitus	Number	2011	5.745536275049006	6.334500858263074	5.252208102866353
Deaths	High SDI	Both	2-4 years	Diabetes mellitus	Rate	2011	0.0165372535180513	0.018232457613804983	0.015117317647763572
Deaths	Low-middle SDI	Both	5-9 years	Diabetes mellitus	Number	2011	395.9150332030802	501.10611650507934	271.94433893704604
Deaths	Low-middle SDI	Both	5-9 years	Diabetes mellitus	Rate	2011	0.2125964968530931	0.2690814846275174	0.14602732644251692
Deaths	Low-middle SDI	Both	10-14 years	Diabetes mellitus	Number	2011	533.5161689085471	705.0758431499835	376.96918058655206
Deaths	Low-middle SDI	Both	10-14 years	Diabetes mellitus	Rate	2011	0.2933096154608359	0.38762747312442913	0.20724523799274233
Deaths	Low-middle SDI	Both	15-19 years	Diabetes mellitus	Number	2011	1389.2448237184515	1510.230543636669	1263.8462708829293
Deaths	Low-middle SDI	Both	15-19 years	Diabetes mellitus	Rate	2011	0.8108202694155412	0.8814324986963061	0.7376325298188076
Deaths	Low-middle SDI	Both	<1 year	Diabetes mellitus	Number	2011	313.5558560737632	383.4357534408263	228.5090329746731
Deaths	Low-middle SDI	Both	<1 year	Diabetes mellitus	Rate	2011	0.7643252276312207	0.9346647936999927	0.5570146921544661
Deaths	Low-middle SDI	Both	2-4 years	Diabetes mellitus	Number	2011	159.10966518401736	224.86338806331682	97.73088304910176
Deaths	Low-middle SDI	Both	2-4 years	Diabetes mellitus	Rate	2011	0.13600407822342503	0.1922091771381577	0.08353859991900493
Deaths	Global	Both	5-9 years	Diabetes mellitus	Number	2012	1157.7540119110292	1463.253845114024	833.3188112430224
Deaths	Global	Both	5-9 years	Diabetes mellitus	Rate	2012	0.18414198763729503	0.23273205593341284	0.1325402293225913
Deaths	Global	Both	10-14 years	Diabetes mellitus	Number	2012	1532.3144235340021	1973.257696620232	1116.6188481224344
Deaths	Global	Both	10-14 years	Diabetes mellitus	Rate	2012	0.2525620427632081	0.32524003370485083	0.18404547587516995
Deaths	Global	Both	15-19 years	Diabetes mellitus	Number	2012	3723.9721505295624	3990.9486409603483	3463.5087779134956
Deaths	Global	Both	15-19 years	Diabetes mellitus	Rate	2012	0.6162797405428492	0.6604616505043214	0.5731756857303241
Deaths	Global	Both	<1 year	Diabetes mellitus	Number	2012	1387.9951996307268	1695.1094289866053	979.7381979029898
Deaths	Global	Both	<1 year	Diabetes mellitus	Rate	2012	1.0271332898769403	1.2544015461722422	0.7250181547442904
Deaths	Global	Both	2-4 years	Diabetes mellitus	Number	2012	638.900097296429	912.4253941973313	355.4913621833924
Deaths	Global	Both	2-4 years	Diabetes mellitus	Rate	2012	0.1614416563709126	0.23055790346163596	0.08982799435983058
Deaths	High-middle SDI	Both	5-9 years	Diabetes mellitus	Number	2002	66.81291317947652	85.52740071710743	52.45885588174943
Deaths	High-middle SDI	Both	5-9 years	Diabetes mellitus	Rate	2002	0.09046564234057457	0.11580532677580617	0.07103004296558463
Deaths	High-middle SDI	Both	10-14 years	Diabetes mellitus	Number	2002	129.4738886950864	165.2857095252627	102.70367933577049
Deaths	High-middle SDI	Both	10-14 years	Diabetes mellitus	Rate	2002	0.13704523997482493	0.17495125816174298	0.10870956702331823
Deaths	High-middle SDI	Both	15-19 years	Diabetes mellitus	Number	2002	318.05347529188947	334.5450701866323	303.6128858728748
Deaths	High-middle SDI	Both	15-19 years	Diabetes mellitus	Rate	2002	0.31273865003734574	0.3289546625164151	0.29853936975436307
Deaths	High-middle SDI	Both	<1 year	Diabetes mellitus	Number	2002	63.69799352914317	80.72493512092966	45.55139575243457
Deaths	High-middle SDI	Both	<1 year	Diabetes mellitus	Rate	2002	0.4571018135593509	0.5792884861648834	0.3268804000721189
Deaths	High-middle SDI	Both	2-4 years	Diabetes mellitus	Number	2002	34.530834876567575	44.8479936865861	25.280058394535487
Deaths	High-middle SDI	Both	2-4 years	Diabetes mellitus	Rate	2002	0.08386579948928549	0.1089233104111337	0.06139823482322612
Deaths	Middle SDI	Both	5-9 years	Diabetes mellitus	Number	2002	260.5144321663012	345.2007513976137	201.67614784080158
Deaths	Middle SDI	Both	5-9 years	Diabetes mellitus	Rate	2002	0.14050689381878012	0.18618195130097573	0.10877281866809999
Deaths	Middle SDI	Both	10-14 years	Diabetes mellitus	Number	2002	454.3595195118292	621.4323074203505	349.71651613027706
Deaths	Middle SDI	Both	10-14 years	Diabetes mellitus	Rate	2002	0.2165092700544796	0.29612201239320135	0.1666452762224795
Deaths	Middle SDI	Both	15-19 years	Diabetes mellitus	Number	2002	1019.9063835539199	1070.0582304311974	971.0083997074803
Deaths	Middle SDI	Both	15-19 years	Diabetes mellitus	Rate	2002	0.5073515541063173	0.532299547240575	0.4830272940593213
Deaths	Middle SDI	Both	<1 year	Diabetes mellitus	Number	2002	190.94442678297696	245.80206399896122	150.03054358001515
Deaths	Middle SDI	Both	<1 year	Diabetes mellitus	Rate	2002	0.5400532571127835	0.6952085876722667	0.4243354210012068
Deaths	Middle SDI	Both	2-4 years	Diabetes mellitus	Number	2002	107.88759330502907	135.44526490305063	77.52041738691283
Deaths	Middle SDI	Both	2-4 years	Diabetes mellitus	Rate	2002	0.10174953648191652	0.12773936743209735	0.07311004254865888
Deaths	High SDI	Both	5-9 years	Diabetes mellitus	Number	2013	16.550046620209304	17.48193060771101	15.58324681026385
Deaths	High SDI	Both	5-9 years	Diabetes mellitus	Rate	2013	0.02866116160964239	0.030274986523864133	0.026986869915310772
Deaths	High SDI	Both	10-14 years	Diabetes mellitus	Number	2013	35.43776098973384	37.34272623250418	33.630952300220144
Deaths	High SDI	Both	10-14 years	Diabetes mellitus	Rate	2013	0.06037891524652398	0.06362459814884168	0.05730047164049489
Deaths	High SDI	Both	15-19 years	Diabetes mellitus	Number	2013	104.68785554416782	108.62973988115266	101.12988066748517
Deaths	High SDI	Both	15-19 years	Diabetes mellitus	Rate	2013	0.1656799933385304	0.1719184568861706	0.16004910854484267
Deaths	High SDI	Both	<1 year	Diabetes mellitus	Number	2013	10.357109741526417	11.281317536798793	9.440159770823573
Deaths	High SDI	Both	<1 year	Diabetes mellitus	Rate	2013	0.0914520360382992	0.09961267995435658	0.08335547784216338
Deaths	High SDI	Both	2-4 years	Diabetes mellitus	Number	2013	5.202307850393254	5.74404705101191	4.702225844464629
Deaths	High SDI	Both	2-4 years	Diabetes mellitus	Rate	2013	0.015057047817108819	0.016625004439956646	0.013609659678559143
Deaths	Low SDI	Both	5-9 years	Diabetes mellitus	Number	2013	465.52938485318873	598.4729651500388	333.11308557325015
Deaths	Low SDI	Both	5-9 years	Diabetes mellitus	Rate	2013	0.34405038045669945	0.44230258723164123	0.24618786172375542
Deaths	Low SDI	Both	10-14 years	Diabetes mellitus	Number	2013	568.2037568321304	730.4525672860715	405.065990037965
Deaths	Low SDI	Both	10-14 years	Diabetes mellitus	Rate	2013	0.48399100456687427	0.6221931262831928	0.3450316775928509
Deaths	Low SDI	Both	15-19 years	Diabetes mellitus	Number	2013	1140.2360382166396	1289.1614583896308	992.5659596914587
Deaths	Low SDI	Both	15-19 years	Diabetes mellitus	Rate	2013	1.1551734115573637	1.3060497914671907	1.0055688185805667
Deaths	Low SDI	Both	<1 year	Diabetes mellitus	Number	2013	885.8422884556351	1088.4571302466552	597.0929715399221
Deaths	Low SDI	Both	<1 year	Diabetes mellitus	Rate	2013	2.7517697075961376	3.3811699870995406	1.8548023424876354
Deaths	Low SDI	Both	2-4 years	Diabetes mellitus	Number	2013	383.86707142188567	578.9299316707452	185.53219368727957
Deaths	Low SDI	Both	2-4 years	Diabetes mellitus	Rate	2013	0.4324222251700506	0.6521584889876447	0.2090000680125027
Deaths	Low-middle SDI	Both	5-9 years	Diabetes mellitus	Number	2013	385.0103548005007	489.6405189965306	259.9786095042116
Deaths	Low-middle SDI	Both	5-9 years	Diabetes mellitus	Rate	2013	0.20363324842124486	0.2589724878791701	0.13750354532883333
Deaths	Low-middle SDI	Both	10-14 years	Diabetes mellitus	Number	2013	497.622914319514	645.5039046570967	343.91000574436
Deaths	Low-middle SDI	Both	10-14 years	Diabetes mellitus	Rate	2013	0.2714470316738445	0.35211424918535755	0.18759857622292075
Deaths	Low-middle SDI	Both	15-19 years	Diabetes mellitus	Number	2013	1372.3242453272778	1503.41223237737	1250.164049438005
Deaths	Low-middle SDI	Both	15-19 years	Diabetes mellitus	Rate	2013	0.7827814304334912	0.8575547519463288	0.713100570967633
Deaths	Low-middle SDI	Both	<1 year	Diabetes mellitus	Number	2013	306.34928222305285	374.7018694723972	216.95675786684478
Deaths	Low-middle SDI	Both	<1 year	Diabetes mellitus	Rate	2013	0.7483860444365961	0.9153657808581724	0.5300074759618233
Deaths	Low-middle SDI	Both	2-4 years	Diabetes mellitus	Number	2013	159.19528430664909	221.34780021418	96.6066562435198
Deaths	Low-middle SDI	Both	2-4 years	Diabetes mellitus	Rate	2013	0.13434522014601666	0.18679585314430375	0.08152655122375464
Deaths	Global	Both	5-9 years	Diabetes mellitus	Number	2015	1093.37379936976	1351.1802932730177	773.6661212130794
Deaths	Global	Both	5-9 years	Diabetes mellitus	Rate	2015	0.1670897906805071	0.2064878749653154	0.11823194439505304
Deaths	Global	Both	10-14 years	Diabetes mellitus	Number	2015	1550.1066146751302	1967.1916903554406	1127.5431240875332
Deaths	Global	Both	10-14 years	Diabetes mellitus	Rate	2015	0.2504451214152909	0.3178320491468086	0.18217306599408384
Deaths	Global	Both	15-19 years	Diabetes mellitus	Number	2015	3786.6956958295245	4098.689752222251	3476.461794920226
Deaths	Global	Both	15-19 years	Diabetes mellitus	Rate	2015	0.6282479049553626	0.6800106099710116	0.5767772260447079
Deaths	Global	Both	<1 year	Diabetes mellitus	Number	2015	1367.714022702675	1661.2841996538737	946.9897820194765
Deaths	Global	Both	<1 year	Diabetes mellitus	Rate	2015	0.9930953072512354	1.206256216797989	0.6876080035211104
Deaths	Global	Both	2-4 years	Diabetes mellitus	Number	2015	649.7778613658602	938.9968143846154	359.3704141856958
Deaths	Global	Both	2-4 years	Diabetes mellitus	Rate	2015	0.1619118163484671	0.23397947021902868	0.0895480131939196
Deaths	High-middle SDI	Both	5-9 years	Diabetes mellitus	Number	1993	119.94407428988617	164.95265041628775	94.76175403120358
Deaths	High-middle SDI	Both	5-9 years	Diabetes mellitus	Rate	1993	0.1256928320727618	0.17285860857637791	0.09930355715262512
Deaths	High-middle SDI	Both	10-14 years	Diabetes mellitus	Number	1993	165.43336454712673	227.13429887354107	133.85721783499216
Deaths	High-middle SDI	Both	10-14 years	Diabetes mellitus	Rate	1993	0.18279348711170934	0.2509691478948337	0.147903826353962
Deaths	High-middle SDI	Both	15-19 years	Diabetes mellitus	Number	1993	345.90907302198644	363.7797379212234	327.6427699951145
Deaths	High-middle SDI	Both	15-19 years	Diabetes mellitus	Rate	1993	0.37389938841633286	0.3932161141039337	0.3541550103035892
Deaths	High-middle SDI	Both	<1 year	Diabetes mellitus	Number	1993	110.10907299685724	155.02943611220192	75.62105104976003
Deaths	High-middle SDI	Both	<1 year	Diabetes mellitus	Rate	1993	0.67829325806171	0.9550114123566958	0.4658403499233587
Deaths	High-middle SDI	Both	2-4 years	Diabetes mellitus	Number	1993	55.14924413061102	72.62802990595833	40.82164762004746
Deaths	High-middle SDI	Both	2-4 years	Diabetes mellitus	Rate	1993	0.10244691402152753	0.13491603833603097	0.07583153477214781
Deaths	Middle SDI	Both	5-9 years	Diabetes mellitus	Number	1993	356.30504065168464	487.3937628281611	275.4713066501829
Deaths	Middle SDI	Both	5-9 years	Diabetes mellitus	Rate	1993	0.17484798859104436	0.23917657444996224	0.1351808096630797
Deaths	Middle SDI	Both	10-14 years	Diabetes mellitus	Number	1993	479.97661423335865	662.4880699181325	369.35334350093706
Deaths	Middle SDI	Both	10-14 years	Diabetes mellitus	Rate	1993	0.25528002995108157	0.3523504464921927	0.19644401371940445
Deaths	Middle SDI	Both	15-19 years	Diabetes mellitus	Number	1993	966.5835201588719	1026.065965902385	909.6855492324628
Deaths	Middle SDI	Both	15-19 years	Diabetes mellitus	Rate	1993	0.5350956248685484	0.5680247984060847	0.5035972031888413
Deaths	Middle SDI	Both	<1 year	Diabetes mellitus	Number	1993	276.3927632141714	350.8596511056039	212.77781768861328
Deaths	Middle SDI	Both	<1 year	Diabetes mellitus	Rate	1993	0.7094759228314504	0.9006258769502613	0.5461819506674798
Deaths	Middle SDI	Both	2-4 years	Diabetes mellitus	Number	1993	160.12696518962807	207.70913424938146	118.36606972964682
Deaths	Middle SDI	Both	2-4 years	Diabetes mellitus	Rate	1993	0.13369226198086853	0.1734192861208765	0.09882550128394446
Deaths	Global	Both	5-9 years	Diabetes mellitus	Number	2014	1097.135364845781	1358.4985568826946	790.1795159223569
Deaths	Global	Both	5-9 years	Diabetes mellitus	Rate	2014	0.16967166003738546	0.21009140046914745	0.12220102868795012
Deaths	Global	Both	10-14 years	Diabetes mellitus	Number	2014	1548.221248850299	1977.9663715802822	1134.1663881643753
Deaths	Global	Both	10-14 years	Diabetes mellitus	Rate	2014	0.252255829249335	0.32227535157575293	0.18479276328598612
Deaths	Global	Both	15-19 years	Diabetes mellitus	Number	2014	3801.3645762229767	4092.045533157075	3509.474519060639
Deaths	Global	Both	15-19 years	Diabetes mellitus	Rate	2014	0.6309288628169284	0.67917443409102	0.5824826119666666
Deaths	Global	Both	<1 year	Diabetes mellitus	Number	2014	1382.3007088029071	1673.064759778275	970.2603374331418
Deaths	Global	Both	<1 year	Diabetes mellitus	Rate	2014	1.0093300779982748	1.2216405401004151	0.708465919046026
Deaths	Global	Both	2-4 years	Diabetes mellitus	Number	2014	653.5106533658073	939.6947258091102	365.3004607330276
Deaths	Global	Both	2-4 years	Diabetes mellitus	Rate	2014	0.16397566411346776	0.23578355752101332	0.09165938663914065
Deaths	Middle SDI	Both	5-9 years	Diabetes mellitus	Number	2020	167.65094412328702	209.06569403987558	123.571790141631
Deaths	Middle SDI	Both	5-9 years	Diabetes mellitus	Rate	2020	0.08625568894147895	0.10756339946512178	0.06357715399777294
Deaths	Middle SDI	Both	10-14 years	Diabetes mellitus	Number	2020	303.6105282306195	384.0183494224725	226.50359872298412
Deaths	Middle SDI	Both	10-14 years	Diabetes mellitus	Rate	2020	0.1581427410365413	0.20002506085648153	0.11797976890144318
Deaths	Middle SDI	Both	15-19 years	Diabetes mellitus	Number	2020	843.5831984820207	904.2468525075142	784.6946193516748
Deaths	Middle SDI	Both	15-19 years	Diabetes mellitus	Rate	2020	0.4661226728258443	0.4996424306975368	0.433583734221393
Deaths	Middle SDI	Both	<1 year	Diabetes mellitus	Number	2020	103.82568546493549	132.87998840454006	75.79764408057426
Deaths	Middle SDI	Both	<1 year	Diabetes mellitus	Rate	2020	0.3118308419847495	0.39909275321958165	0.22765121239761307
Deaths	Middle SDI	Both	2-4 years	Diabetes mellitus	Number	2020	55.31677390086875	74.25159624881391	37.20580942050605
Deaths	Middle SDI	Both	2-4 years	Diabetes mellitus	Rate	2020	0.04823860854359768	0.06475058888290569	0.03244506773659306
Deaths	High-middle SDI	Both	5-9 years	Diabetes mellitus	Number	2020	39.938754422403676	49.425893155946646	34.77388780437361
Deaths	High-middle SDI	Both	5-9 years	Diabetes mellitus	Rate	2020	0.04966543560831026	0.061463071380686116	0.04324271777063549
Deaths	High-middle SDI	Both	10-14 years	Diabetes mellitus	Number	2020	67.59406829504573	83.30850537979629	58.25975147555952
Deaths	High-middle SDI	Both	10-14 years	Diabetes mellitus	Rate	2020	0.08727099988439925	0.10755997895606104	0.07521942224420508
Deaths	High-middle SDI	Both	15-19 years	Diabetes mellitus	Number	2020	159.8957385336637	171.43656392620892	147.90941098366656
Deaths	High-middle SDI	Both	15-19 years	Diabetes mellitus	Rate	2020	0.22322883475861122	0.23934086518641426	0.2064948432428986
Deaths	High-middle SDI	Both	<1 year	Diabetes mellitus	Number	2020	24.263995502879855	30.755276907362028	19.287686904539648
Deaths	High-middle SDI	Both	<1 year	Diabetes mellitus	Rate	2020	0.19140184689426096	0.24260706778959104	0.1521471966729048
Deaths	High-middle SDI	Both	2-4 years	Diabetes mellitus	Number	2020	11.299414674175761	14.278182394120055	8.885894921944615
Deaths	High-middle SDI	Both	2-4 years	Diabetes mellitus	Rate	2020	0.023812376626014816	0.030089829120155006	0.018726127205874268
Deaths	Low SDI	Both	5-9 years	Diabetes mellitus	Number	2015	457.4919730833097	591.908039350263	322.33693171290975
Deaths	Low SDI	Both	5-9 years	Diabetes mellitus	Rate	2015	0.3247437438933997	0.4201569514842679	0.22880598602437044
Deaths	Low SDI	Both	10-14 years	Diabetes mellitus	Number	2015	586.9572757782988	755.6997974320496	417.9824747714778
Deaths	Low SDI	Both	10-14 years	Diabetes mellitus	Rate	2015	0.47381543042397967	0.6100311548515932	0.3374122007959104
Deaths	Low SDI	Both	15-19 years	Diabetes mellitus	Number	2015	1190.1781941817126	1362.1986344388822	1016.8156561327372
Deaths	Low SDI	Both	15-19 years	Diabetes mellitus	Rate	2015	1.135388517862527	1.2994900227131772	0.9700066984924949
Deaths	Low SDI	Both	<1 year	Diabetes mellitus	Number	2015	889.9714879063723	1100.9913566724022	592.4687148900298
Deaths	Low SDI	Both	<1 year	Diabetes mellitus	Rate	2015	2.715781108247651	3.35971608913995	1.8079403272921242
Deaths	Low SDI	Both	2-4 years	Diabetes mellitus	Number	2015	395.34277449896035	599.1016194926418	192.43098493396877
Deaths	Low SDI	Both	2-4 years	Diabetes mellitus	Rate	2015	0.4332252268431333	0.656508609106933	0.21087006637549013
Deaths	High SDI	Both	5-9 years	Diabetes mellitus	Number	2015	16.185204162983577	17.154668483732312	15.140965705419747
Deaths	High SDI	Both	5-9 years	Diabetes mellitus	Rate	2015	0.027623187839306312	0.02927776659938115	0.025840992522407933
Deaths	High SDI	Both	10-14 years	Diabetes mellitus	Number	2015	33.99504839628758	35.79600506162071	32.313699204816466
Deaths	High SDI	Both	10-14 years	Diabetes mellitus	Rate	2015	0.05848806324217759	0.061586587065721454	0.05559532260840671
Deaths	High SDI	Both	15-19 years	Diabetes mellitus	Number	2015	104.41288558524872	108.50525349760431	100.88717372623749
Deaths	High SDI	Both	15-19 years	Diabetes mellitus	Rate	2015	0.16711442055242448	0.173664317995899	0.16147146479029836
Deaths	High SDI	Both	<1 year	Diabetes mellitus	Number	2015	9.671408749958152	10.559174841449135	8.850612533754356
Deaths	High SDI	Both	<1 year	Diabetes mellitus	Rate	2015	0.08518418075275498	0.09300347876392227	0.07795474241032273
Deaths	High SDI	Both	2-4 years	Diabetes mellitus	Number	2015	5.062918427075861	5.5908578585360855	4.598572982306311
Deaths	High SDI	Both	2-4 years	Diabetes mellitus	Rate	2015	0.01469955332309576	0.016232359734238463	0.013351384134901105
Deaths	Global	Both	5-9 years	Diabetes mellitus	Number	2016	1095.9769776222854	1346.1877245691328	785.1458275425757
Deaths	Global	Both	5-9 years	Diabetes mellitus	Rate	2016	0.16598904824231783	0.20388422724125108	0.11891272472525793
Deaths	Global	Both	10-14 years	Diabetes mellitus	Number	2016	1533.8775200403902	1938.8665210069423	1114.184660177658
Deaths	Global	Both	10-14 years	Diabetes mellitus	Rate	2016	0.24517218861560097	0.3099048927819673	0.17808924642854956
Deaths	Global	Both	15-19 years	Diabetes mellitus	Number	2016	3800.1729261048204	4122.871874237159	3488.85105672618
Deaths	Global	Both	15-19 years	Diabetes mellitus	Rate	2016	0.6296053775273808	0.6830695216643157	0.5780261660246077
Deaths	Global	Both	<1 year	Diabetes mellitus	Number	2016	1345.163632476963	1648.55205434775	918.8013501839155
Deaths	Global	Both	<1 year	Diabetes mellitus	Rate	2016	0.9726969089323028	1.1920791261099721	0.6643914626215754
Deaths	Global	Both	2-4 years	Diabetes mellitus	Number	2016	643.0643527503152	933.7495352133867	355.337959163121
Deaths	Global	Both	2-4 years	Diabetes mellitus	Rate	2016	0.15881335049964554	0.23060194765966538	0.08775546586130348
Deaths	Low SDI	Both	5-9 years	Diabetes mellitus	Number	2014	458.65785898690666	580.8462108389448	328.53641582518355
Deaths	Low SDI	Both	5-9 years	Diabetes mellitus	Rate	2014	0.33192462429740754	0.4203507179254358	0.23775745744695492
Deaths	Low SDI	Both	10-14 years	Diabetes mellitus	Number	2014	583.4807672779707	761.2935079745762	416.19930005917627
Deaths	Low SDI	Both	10-14 years	Diabetes mellitus	Rate	2014	0.4836068264399845	0.6309835011332137	0.344958795483781
Deaths	Low SDI	Both	15-19 years	Diabetes mellitus	Number	2014	1176.368489593602	1335.38837477182	1018.6369602104531
Deaths	Low SDI	Both	15-19 years	Diabetes mellitus	Rate	2014	1.1560378080281892	1.312309419449735	1.0010322862906742
Deaths	Low SDI	Both	<1 year	Diabetes mellitus	Number	2014	891.4677036080701	1099.901235751938	602.755789706249
Deaths	Low SDI	Both	<1 year	Diabetes mellitus	Rate	2014	2.7433008323856574	3.384710364007617	1.8548517831145113
Deaths	Low SDI	Both	2-4 years	Diabetes mellitus	Number	2014	393.51581720511746	600.5923614107148	190.17375597171113
Deaths	Low SDI	Both	2-4 years	Diabetes mellitus	Rate	2014	0.43682846448748036	0.666697061585205	0.21110538935119344
Deaths	High SDI	Both	5-9 years	Diabetes mellitus	Number	2014	16.29893576115233	17.24272213565539	15.270296522403148
Deaths	High SDI	Both	5-9 years	Diabetes mellitus	Rate	2014	0.028003361850431483	0.029624890503713776	0.02623604665646024
Deaths	High SDI	Both	10-14 years	Diabetes mellitus	Number	2014	34.36038305385264	36.249706880289956	32.61873644843268
Deaths	High SDI	Both	10-14 years	Diabetes mellitus	Rate	2014	0.05882410867608041	0.06205858338832309	0.05584245363946517
Deaths	High SDI	Both	15-19 years	Diabetes mellitus	Number	2014	99.42172738896873	103.46610234376729	95.8691447734895
Deaths	High SDI	Both	15-19 years	Diabetes mellitus	Rate	2014	0.1584506171822272	0.16489622745810822	0.15278878729054512
Deaths	High SDI	Both	<1 year	Diabetes mellitus	Number	2014	9.7919925630047	10.71642170408694	8.900526532789268
Deaths	High SDI	Both	<1 year	Diabetes mellitus	Rate	2014	0.08635721560162339	0.09450991038066915	0.07849522799516899
Deaths	High SDI	Both	2-4 years	Diabetes mellitus	Number	2014	4.998956785333541	5.527105373047616	4.520708392249818
Deaths	High SDI	Both	2-4 years	Diabetes mellitus	Rate	2014	0.014508418912651018	0.01604125892062274	0.013120403706854888
Deaths	Low-middle SDI	Both	5-9 years	Diabetes mellitus	Number	2015	356.60043109574264	448.71341859061783	235.9777051979317
Deaths	Low-middle SDI	Both	5-9 years	Diabetes mellitus	Rate	2015	0.18586523596738225	0.2338758401716126	0.12299494906633787
Deaths	Low-middle SDI	Both	10-14 years	Diabetes mellitus	Number	2015	503.43177390073157	656.8135967884793	352.83475794186654
Deaths	Low-middle SDI	Both	10-14 years	Diabetes mellitus	Rate	2015	0.27150643253977974	0.3542269792109402	0.1902877636478352
Deaths	Low-middle SDI	Both	15-19 years	Diabetes mellitus	Number	2015	1379.413297393159	1538.0507700761655	1238.4143242474984
Deaths	Low-middle SDI	Both	15-19 years	Diabetes mellitus	Rate	2015	0.7738989429326064	0.8629000948360213	0.6947936041061468
Deaths	Low-middle SDI	Both	<1 year	Diabetes mellitus	Number	2015	292.9847202814315	360.0969446199143	205.36369750409403
Deaths	Low-middle SDI	Both	<1 year	Diabetes mellitus	Rate	2015	0.722520721824468	0.8880241403157401	0.5064411782794376
Deaths	Low-middle SDI	Both	2-4 years	Diabetes mellitus	Number	2015	154.26775876105654	214.4974877781192	91.21712677300238
Deaths	Low-middle SDI	Both	2-4 years	Diabetes mellitus	Rate	2015	0.12943964480297795	0.17997589938500957	0.07653648814418523
Deaths	Low-middle SDI	Both	5-9 years	Diabetes mellitus	Number	2014	359.51100953641236	454.3783516012957	240.05732452692214
Deaths	Low-middle SDI	Both	5-9 years	Diabetes mellitus	Rate	2014	0.1887407782952207	0.23854547273062596	0.12602842490165994
Deaths	Low-middle SDI	Both	10-14 years	Diabetes mellitus	Number	2014	500.96335843716963	645.5463325472948	354.8796644227027
Deaths	Low-middle SDI	Both	10-14 years	Diabetes mellitus	Rate	2014	0.27185968683181244	0.3503210780709091	0.19258389422713584
Deaths	Low-middle SDI	Both	15-19 years	Diabetes mellitus	Number	2014	1388.1541944389587	1526.0985795734523	1262.3064715319426
Deaths	Low-middle SDI	Both	15-19 years	Diabetes mellitus	Rate	2014	0.7846197655237939	0.8625894115135142	0.7134874581514751
Deaths	Low-middle SDI	Both	<1 year	Diabetes mellitus	Number	2014	300.9492146938739	367.3297436756358	211.44831547928857
Deaths	Low-middle SDI	Both	<1 year	Diabetes mellitus	Rate	2014	0.7380972244962644	0.9008997234224384	0.5185905367403185
Deaths	Low-middle SDI	Both	2-4 years	Diabetes mellitus	Number	2014	157.3829886210428	218.42035660954193	97.40009780215468
Deaths	Low-middle SDI	Both	2-4 years	Diabetes mellitus	Rate	2014	0.1322788287160402	0.18358012637324483	0.08186380857920833
Deaths	Low SDI	Both	5-9 years	Diabetes mellitus	Number	2017	465.4889077143449	604.0052710752428	327.25281714565426
Deaths	Low SDI	Both	5-9 years	Diabetes mellitus	Rate	2017	0.31958651998147625	0.41468644995481235	0.22467901437061666
Deaths	Low SDI	Both	10-14 years	Diabetes mellitus	Number	2017	607.2443958445872	787.23258218019	428.06468092135157
Deaths	Low SDI	Both	10-14 years	Diabetes mellitus	Rate	2017	0.4668800259318264	0.6052639940323651	0.32911765130593074
Deaths	Low SDI	Both	15-19 years	Diabetes mellitus	Number	2017	1243.5617078224002	1434.0062929120413	1059.097833806931
Deaths	Low SDI	Both	15-19 years	Diabetes mellitus	Rate	2017	1.1208604521123273	1.292514019766572	0.9545974834741054
Deaths	Low SDI	Both	<1 year	Diabetes mellitus	Number	2017	863.2309152347531	1085.683574218813	563.3317703589402
Deaths	Low SDI	Both	<1 year	Diabetes mellitus	Rate	2017	2.5937170587415306	3.2621120920825915	1.6926215184423754
Deaths	Low SDI	Both	2-4 years	Diabetes mellitus	Number	2017	385.6355262543911	589.9470381147497	186.42248116739285
Deaths	Low SDI	Both	2-4 years	Diabetes mellitus	Rate	2017	0.41361229585885007	0.6327460315697303	0.1999469063036583
Deaths	High SDI	Both	5-9 years	Diabetes mellitus	Number	2017	16.610233200721304	17.59261175071903	15.754513377744237
Deaths	High SDI	Both	5-9 years	Diabetes mellitus	Rate	2017	0.028256362403450173	0.02992752764181099	0.02680066162299359
Deaths	High SDI	Both	10-14 years	Diabetes mellitus	Number	2017	36.04500944039227	37.72715192919687	34.38643161654348
Deaths	High SDI	Both	10-14 years	Diabetes mellitus	Rate	2017	0.061576609508885	0.06445025645140326	0.05874321868488966
Deaths	High SDI	Both	15-19 years	Diabetes mellitus	Number	2017	113.4817414486891	117.89264685955777	109.84899686658473
Deaths	High SDI	Both	15-19 years	Diabetes mellitus	Rate	2017	0.18419208303748483	0.1913514184983049	0.1782957795160634
Deaths	High SDI	Both	<1 year	Diabetes mellitus	Number	2017	8.887445178756106	9.718339147860279	8.180111538871765
Deaths	High SDI	Both	<1 year	Diabetes mellitus	Rate	2017	0.07971220648337013	0.08716456093381844	0.0733680745060648
Deaths	High SDI	Both	2-4 years	Diabetes mellitus	Number	2017	5.044352874626477	5.592662012870359	4.570135527879184
Deaths	High SDI	Both	2-4 years	Diabetes mellitus	Rate	2017	0.014595568940343936	0.01618207250715711	0.013223446063696537
Deaths	Low-middle SDI	Both	5-9 years	Diabetes mellitus	Number	2017	345.7285227025513	442.8710883813378	227.74051091851325
Deaths	Low-middle SDI	Both	5-9 years	Diabetes mellitus	Rate	2017	0.17800896853119497	0.22802580770252384	0.11725920998496986
Deaths	Low-middle SDI	Both	10-14 years	Diabetes mellitus	Number	2017	493.6168298794556	651.1681717232528	344.48340708170076
Deaths	Low-middle SDI	Both	10-14 years	Diabetes mellitus	Rate	2017	0.262238004005638	0.34593845122016464	0.18300964557514712
Deaths	Low-middle SDI	Both	15-19 years	Diabetes mellitus	Number	2017	1389.717875850139	1542.0432441417151	1233.2340045189494
Deaths	Low-middle SDI	Both	15-19 years	Diabetes mellitus	Rate	2017	0.7715744183485259	0.8561457975339604	0.6846942291378725
Deaths	Low-middle SDI	Both	<1 year	Diabetes mellitus	Number	2017	273.87241177270374	339.62881142976863	190.28151597583306
Deaths	Low-middle SDI	Both	<1 year	Diabetes mellitus	Rate	2017	0.685373601274321	0.8499308859898026	0.47618497612139626
Deaths	Low-middle SDI	Both	2-4 years	Diabetes mellitus	Number	2017	147.47847141250793	207.54913126735198	88.75141824242614
Deaths	Low-middle SDI	Both	2-4 years	Diabetes mellitus	Rate	2017	0.1240840654712689	0.17462575890584442	0.07467284334035461
Deaths	Low SDI	Both	5-9 years	Diabetes mellitus	Number	2016	466.2055939962187	593.4370155709948	326.8343125451136
Deaths	Low SDI	Both	5-9 years	Diabetes mellitus	Rate	2016	0.32518258166590336	0.4139276389314413	0.2279698632944391
Deaths	Low SDI	Both	10-14 years	Diabetes mellitus	Number	2016	595.3139020856202	754.1797408606237	422.28792241622523
Deaths	Low SDI	Both	10-14 years	Diabetes mellitus	Rate	2016	0.468631726273804	0.5936910806921009	0.33242549413541334
Deaths	Low SDI	Both	15-19 years	Diabetes mellitus	Number	2016	1214.7518169357616	1396.6396462712319	1038.30804399622
Deaths	Low SDI	Both	15-19 years	Diabetes mellitus	Rate	2016	1.1260281180217089	1.2946311258972718	0.962471540612393
Deaths	Low SDI	Both	<1 year	Diabetes mellitus	Number	2016	885.3717476145994	1102.1327919792407	589.8659348397165
Deaths	Low SDI	Both	<1 year	Diabetes mellitus	Rate	2016	2.6809464962542457	3.337308938335193	1.786141262728266
Deaths	Low SDI	Both	2-4 years	Diabetes mellitus	Number	2016	394.2201847692567	602.179424124844	190.0135169385298
Deaths	Low SDI	Both	2-4 years	Diabetes mellitus	Rate	2016	0.42712860275818393	0.6524477080916609	0.20587532331107586
Deaths	Global	Both	5-9 years	Diabetes mellitus	Number	2018	1026.0751209583614	1269.8857420843117	718.9429308205906
Deaths	Global	Both	5-9 years	Diabetes mellitus	Rate	2018	0.1530128202355379	0.18937092889625226	0.10721192160912543
Deaths	Global	Both	10-14 years	Diabetes mellitus	Number	2018	1517.8008934557852	1936.8615958957398	1090.6964357883703
Deaths	Global	Both	10-14 years	Diabetes mellitus	Rate	2018	0.23601316979071602	0.3011757646633477	0.16959979678477394
Deaths	Global	Both	15-19 years	Diabetes mellitus	Number	2018	3789.390205336266	4140.877696545427	3451.8829127809104
Deaths	Global	Both	15-19 years	Diabetes mellitus	Rate	2018	0.6233212665653186	0.6811378587689494	0.5678042937356578
Deaths	Global	Both	<1 year	Diabetes mellitus	Number	2018	1257.948691339888	1560.085536287808	845.9219266918034
Deaths	Global	Both	<1 year	Diabetes mellitus	Rate	2018	0.9315767944871655	1.1553249294077161	0.6264494269751051
Deaths	Global	Both	2-4 years	Diabetes mellitus	Number	2018	605.8265356885194	886.8393353989499	333.3590480295506
Deaths	Global	Both	2-4 years	Diabetes mellitus	Rate	2018	0.14748683882753694	0.21589864824467364	0.08115536261969515
Deaths	High SDI	Both	5-9 years	Diabetes mellitus	Number	2016	16.66520072426385	17.610935641700788	15.708638619336835
Deaths	High SDI	Both	5-9 years	Diabetes mellitus	Rate	2016	0.02834757154490098	0.029956270334560414	0.02672045566701783
Deaths	High SDI	Both	10-14 years	Diabetes mellitus	Number	2016	34.20806969927066	35.92203444967066	32.540900665207566
Deaths	High SDI	Both	10-14 years	Diabetes mellitus	Rate	2016	0.05883291213979491	0.061780682606163546	0.055965623509787496
Deaths	High SDI	Both	15-19 years	Diabetes mellitus	Number	2016	107.95396384926299	112.35857467425251	104.41192899070101
Deaths	High SDI	Both	15-19 years	Diabetes mellitus	Rate	2016	0.17380237873669116	0.18089365923715958	0.16809981755194445
Deaths	High SDI	Both	<1 year	Diabetes mellitus	Number	2016	9.354369203338372	10.216716593029448	8.612978588149188
Deaths	High SDI	Both	<1 year	Diabetes mellitus	Rate	2016	0.08273325525671871	0.0903601518609083	0.07617614192517604
Deaths	High SDI	Both	2-4 years	Diabetes mellitus	Number	2016	5.066269491197692	5.587205878120019	4.595815577497218
Deaths	High SDI	Both	2-4 years	Diabetes mellitus	Rate	2016	0.014684650497169575	0.016194591645484646	0.013321033478825005
Deaths	Low-middle SDI	Both	5-9 years	Diabetes mellitus	Number	2016	356.36565434289895	450.9304485258025	236.7643692924807
Deaths	Low-middle SDI	Both	5-9 years	Diabetes mellitus	Rate	2016	0.18451049846144926	0.2334719993775926	0.12258620117760163
Deaths	Low-middle SDI	Both	10-14 years	Diabetes mellitus	Number	2016	491.64370356626966	632.505269144169	340.2214310330893
Deaths	Low-middle SDI	Both	10-14 years	Diabetes mellitus	Rate	2016	0.26323637694500585	0.33865662112703904	0.18216170819346938
Deaths	Low-middle SDI	Both	15-19 years	Diabetes mellitus	Number	2016	1375.23848231286	1536.4121292354869	1227.2408549718045
Deaths	Low-middle SDI	Both	15-19 years	Diabetes mellitus	Rate	2016	0.7671186008390997	0.8570225004969141	0.6845643862257615
Deaths	Low-middle SDI	Both	<1 year	Diabetes mellitus	Number	2016	283.22354405950125	348.67718352763626	195.82756867289976
Deaths	Low-middle SDI	Both	<1 year	Diabetes mellitus	Rate	2016	0.7030433759821125	0.8655183842474065	0.48610109532857404
Deaths	Low-middle SDI	Both	2-4 years	Diabetes mellitus	Number	2016	151.81392434423108	212.25144932807027	91.26150204098758
Deaths	Low-middle SDI	Both	2-4 years	Diabetes mellitus	Rate	2016	0.12744189337958084	0.17817684834755634	0.07661048657431603
Deaths	Global	Both	5-9 years	Diabetes mellitus	Number	2019	991.0833677816745	1214.2487302382285	697.6668751662031
Deaths	Global	Both	5-9 years	Diabetes mellitus	Rate	2019	0.14675180464753884	0.17979637056395137	0.10330500571572881
Deaths	Global	Both	10-14 years	Diabetes mellitus	Number	2019	1501.769255849813	1896.7259049964684	1077.9790539443388
Deaths	Global	Both	10-14 years	Diabetes mellitus	Rate	2019	0.23017270194663825	0.2907067944723462	0.16521935744905356
Deaths	Global	Both	15-19 years	Diabetes mellitus	Number	2019	3791.1353695857406	4153.5037181083335	3423.24106369283
Deaths	Global	Both	15-19 years	Diabetes mellitus	Rate	2019	0.6195021299379225	0.6787160439365579	0.5593852298870561
Deaths	Global	Both	<1 year	Diabetes mellitus	Number	2019	1215.186608771844	1522.4863841389058	807.9065191298697
Deaths	Global	Both	<1 year	Diabetes mellitus	Rate	2019	0.9195771468085214	1.1521223778101561	0.6113730733918397
Deaths	Global	Both	2-4 years	Diabetes mellitus	Number	2019	589.0747021717642	866.7675360312253	332.1974595731699
Deaths	Global	Both	2-4 years	Diabetes mellitus	Rate	2019	0.14309378464545905	0.210548928143179	0.08069501468095851
Deaths	Global	Both	5-9 years	Diabetes mellitus	Number	2017	1072.8393799723972	1335.3927598151542	762.8504905189665
Deaths	Global	Both	5-9 years	Diabetes mellitus	Rate	2017	0.16120948376493022	0.20066188979636937	0.11462921296713628
Deaths	Global	Both	10-14 years	Diabetes mellitus	Number	2017	1540.9908372503282	1966.230247406864	1107.2744939368947
Deaths	Global	Both	10-14 years	Diabetes mellitus	Rate	2017	0.24310898166367523	0.31019537664242963	0.17468525323842077
Deaths	Global	Both	15-19 years	Diabetes mellitus	Number	2017	3830.938790970357	4185.525858046145	3496.030098252049
Deaths	Global	Both	15-19 years	Diabetes mellitus	Rate	2017	0.6330106236699683	0.6916013223791198	0.5776715091558429
Deaths	Global	Both	<1 year	Diabetes mellitus	Number	2017	1304.87427130455	1610.225713149267	877.4467312742994
Deaths	Global	Both	<1 year	Diabetes mellitus	Rate	2017	0.9499907441154976	1.1722964863881173	0.6388096474088826
Deaths	Global	Both	2-4 years	Diabetes mellitus	Number	2017	627.5896125832647	917.1877247175256	343.45029493538595
Deaths	Global	Both	2-4 years	Diabetes mellitus	Rate	2017	0.15373715763680973	0.22467840606386308	0.08413311991502244
Deaths	Low SDI	Both	5-9 years	Diabetes mellitus	Number	2021	415.0865187198487	530.7889666950032	282.7934568965953
Deaths	Low SDI	Both	5-9 years	Diabetes mellitus	Rate	2021	0.27042535610822266	0.34580452234270065	0.18423754527655828
Deaths	Low SDI	Both	10-14 years	Diabetes mellitus	Number	2021	591.3592186240926	738.6019721218437	409.8291124241784
Deaths	Low SDI	Both	10-14 years	Diabetes mellitus	Rate	2021	0.4189391162973659	0.5232509238904933	0.29033697418532817
Deaths	Low SDI	Both	15-19 years	Diabetes mellitus	Number	2021	1348.054802268686	1573.7119187443634	1121.9286461882043
Deaths	Low SDI	Both	15-19 years	Diabetes mellitus	Rate	2021	1.087313395520346	1.2693238042408048	0.9049246690605253
Deaths	Low SDI	Both	<1 year	Diabetes mellitus	Number	2021	757.500778375621	986.1916809899885	469.899810814337
Deaths	Low SDI	Both	<1 year	Diabetes mellitus	Rate	2021	2.1930043701488073	2.8550764935887845	1.3603845277330524
Deaths	Low SDI	Both	2-4 years	Diabetes mellitus	Number	2021	340.6793055737222	540.9304492055911	158.46865328017378
Deaths	Low SDI	Both	2-4 years	Diabetes mellitus	Rate	2021	0.34968126131517135	0.5552237505106132	0.16265595723405737
Deaths	Low SDI	Both	5-9 years	Diabetes mellitus	Number	2018	450.7865976856692	574.7533719187328	316.9136039383515
Deaths	Low SDI	Both	5-9 years	Diabetes mellitus	Rate	2018	0.30503770119523765	0.3889233802078389	0.2144486941696092
Deaths	Low SDI	Both	10-14 years	Diabetes mellitus	Number	2018	600.2666694288819	782.3885864519648	422.9436303215662
Deaths	Low SDI	Both	10-14 years	Diabetes mellitus	Rate	2018	0.45138745824028265	0.5883391722061978	0.3180443959205836
Deaths	Low SDI	Both	15-19 years	Diabetes mellitus	Number	2018	1257.2221443794438	1461.8004704487012	1056.2145984062197
Deaths	Low SDI	Both	15-19 years	Diabetes mellitus	Rate	2018	1.1016571938635724	1.2809216028069974	0.9255217272459634
Deaths	Low SDI	Both	<1 year	Diabetes mellitus	Number	2018	839.0902441319648	1060.8814267886146	544.3359409265142
Deaths	Low SDI	Both	<1 year	Diabetes mellitus	Rate	2018	2.4989369424915244	3.1594644408572714	1.621114297800395
Deaths	Low SDI	Both	2-4 years	Diabetes mellitus	Number	2018	373.2575181977738	574.3910002377926	180.77822436569076
Deaths	Low SDI	Both	2-4 years	Diabetes mellitus	Rate	2018	0.3963427070438175	0.6099158699737895	0.1919589755770386
Deaths	High SDI	Both	5-9 years	Diabetes mellitus	Number	2021	14.14006753421207	15.117176112473674	13.21469480472086
Deaths	High SDI	Both	5-9 years	Diabetes mellitus	Rate	2021	0.02408620457727446	0.025750612265093238	0.02250992378378971
Deaths	High SDI	Both	10-14 years	Diabetes mellitus	Number	2021	33.039493661186576	35.20617444102135	30.79437879234613
Deaths	High SDI	Both	10-14 years	Diabetes mellitus	Rate	2021	0.05508029685986517	0.05869238068226526	0.051337455195027464
Deaths	High SDI	Both	15-19 years	Diabetes mellitus	Number	2021	103.93427998073996	108.80440254481483	99.77820367117265
Deaths	High SDI	Both	15-19 years	Diabetes mellitus	Rate	2021	0.1726876784474771	0.18077942795977103	0.16578232277961924
Deaths	High SDI	Both	<1 year	Diabetes mellitus	Number	2021	6.911783494261523	7.820134789603836	6.093634477482748
Deaths	High SDI	Both	<1 year	Diabetes mellitus	Rate	2021	0.06736746043693012	0.07622093798040538	0.05939316240442986
Deaths	High SDI	Both	2-4 years	Diabetes mellitus	Number	2021	3.3261961384756806	3.780456015889767	2.9280991137091794
Deaths	High SDI	Both	2-4 years	Diabetes mellitus	Rate	2021	0.010031301821639683	0.011401280543907693	0.008830701723667206
Deaths	Low-middle SDI	Both	5-9 years	Diabetes mellitus	Number	2021	264.78751014748264	331.33403732027875	165.99646113098524
Deaths	Low-middle SDI	Both	5-9 years	Diabetes mellitus	Rate	2021	0.13588005415819834	0.1700294961437477	0.08518380687965378
Deaths	Low-middle SDI	Both	10-14 years	Diabetes mellitus	Number	2021	435.8940782038552	563.6504909321397	299.53443261285304
Deaths	Low-middle SDI	Both	10-14 years	Diabetes mellitus	Rate	2021	0.22539076823690304	0.29145066088484134	0.154882342421826
Deaths	Low-middle SDI	Both	15-19 years	Diabetes mellitus	Number	2021	1387.6071812051541	1574.3419005715157	1217.3437126634972
Deaths	Low-middle SDI	Both	15-19 years	Diabetes mellitus	Rate	2021	0.7519012432423616	0.8530869891435436	0.659640756694547
Deaths	Low-middle SDI	Both	<1 year	Diabetes mellitus	Number	2021	206.63640893972618	261.2130672410937	141.91227522835266
Deaths	Low-middle SDI	Both	<1 year	Diabetes mellitus	Rate	2021	0.5440134645671725	0.687697905849184	0.3736136768332314
Deaths	Low-middle SDI	Both	2-4 years	Diabetes mellitus	Number	2021	117.48249591819257	169.3447372792165	68.0519567028104
Deaths	Low-middle SDI	Both	2-4 years	Diabetes mellitus	Rate	2021	0.10166390668565908	0.146543086558614	0.05888900914080497
Deaths	Global	Both	5-9 years	Diabetes mellitus	Number	1996	1289.4036892514669	1726.0630435110234	978.4211365629212
Deaths	Global	Both	5-9 years	Diabetes mellitus	Rate	1996	0.20948667002306384	0.2804297849069365	0.15896199730724841
Deaths	Global	Both	10-14 years	Diabetes mellitus	Number	1996	1644.239196858157	2203.27851419279	1283.2915411705694
Deaths	Global	Both	10-14 years	Diabetes mellitus	Rate	1996	0.2784837970214798	0.3731679476445326	0.21735031116738227
Deaths	Global	Both	15-19 years	Diabetes mellitus	Number	1996	3423.648949789436	3674.063757970318	3163.4790067903436
Deaths	Global	Both	15-19 years	Diabetes mellitus	Rate	1996	0.6461872252676455	0.6934510810067945	0.5970821633789369
Deaths	Global	Both	<1 year	Diabetes mellitus	Number	1996	1503.9240175893756	1912.7352902581397	1029.3595145034046
Deaths	Global	Both	<1 year	Diabetes mellitus	Rate	1996	1.1991607808369469	1.5251283425055282	0.8207645763596494
Deaths	Global	Both	2-4 years	Diabetes mellitus	Number	1996	680.7827649946	957.8532629934581	384.5213925045464
Deaths	Global	Both	2-4 years	Diabetes mellitus	Rate	1996	0.18708080858784856	0.26322047525798703	0.10566744155111882
Deaths	Global	Both	5-9 years	Diabetes mellitus	Number	2021	894.0666072678218	1094.3868601473855	615.3307555399011
Deaths	Global	Both	5-9 years	Diabetes mellitus	Rate	2021	0.1301305526557015	0.15928697680066303	0.08956081195018985
Deaths	Global	Both	10-14 years	Diabetes mellitus	Number	2021	1416.5730855351344	1779.1337545794584	1012.3782434195019
Deaths	Global	Both	10-14 years	Diabetes mellitus	Rate	2021	0.21249575110380078	0.26688235669158533	0.1518637318704288
Deaths	Global	Both	15-19 years	Diabetes mellitus	Number	2021	3853.5616470419072	4250.0341498496455	3477.3017837518587
Deaths	Global	Both	15-19 years	Diabetes mellitus	Rate	2021	0.6175778777832974	0.6811171874687656	0.557277877640813
Deaths	Global	Both	<1 year	Diabetes mellitus	Number	2021	1090.4847981210016	1401.695642255569	714.6183609808248
Deaths	Global	Both	<1 year	Diabetes mellitus	Rate	2021	0.8607198403532943	1.1063586136230126	0.5640483963066653
Deaths	Global	Both	2-4 years	Diabetes mellitus	Number	2021	522.2101989677009	795.7203610038443	284.09611823736793
Deaths	Global	Both	2-4 years	Diabetes mellitus	Rate	2021	0.12955934216855597	0.1974166853224565	0.07048369844984637
Deaths	High SDI	Both	5-9 years	Diabetes mellitus	Number	2018	16.550394458352155	17.532204274971527	15.717652231163068
Deaths	High SDI	Both	5-9 years	Diabetes mellitus	Rate	2018	0.028193327972727417	0.029865825038368342	0.026774765122943925
Deaths	High SDI	Both	10-14 years	Diabetes mellitus	Number	2018	35.81801348744132	37.50699740349463	34.09960526329368
Deaths	High SDI	Both	10-14 years	Diabetes mellitus	Rate	2018	0.06064861374199327	0.06350847455412542	0.057738930415363814
Deaths	High SDI	Both	15-19 years	Diabetes mellitus	Number	2018	113.68016775266129	118.69785177523099	110.03881939310492
Deaths	High SDI	Both	15-19 years	Diabetes mellitus	Rate	2018	0.18598063363685619	0.19418955936554963	0.18002339159023725
Deaths	High SDI	Both	<1 year	Diabetes mellitus	Number	2018	8.529296102690559	9.305177282385555	7.896656251555848
Deaths	High SDI	Both	<1 year	Diabetes mellitus	Rate	2018	0.07812457027083586	0.08523129783839907	0.07232986975732994
Deaths	High SDI	Both	2-4 years	Diabetes mellitus	Number	2018	4.802283683639082	5.340525521465792	4.339973093989734
Deaths	High SDI	Both	2-4 years	Diabetes mellitus	Rate	2018	0.01390128937135474	0.01545935133360206	0.012563027471489822
Deaths	Low SDI	Both	5-9 years	Diabetes mellitus	Number	2019	440.8058577739906	558.8862399286387	308.9556607121756
Deaths	Low SDI	Both	5-9 years	Diabetes mellitus	Rate	2019	0.2942743627633076	0.3731027825780527	0.20625345279510188
Deaths	Low SDI	Both	10-14 years	Diabetes mellitus	Number	2019	600.6341761536507	757.1113755818617	427.2423554508701
Deaths	Low SDI	Both	10-14 years	Diabetes mellitus	Rate	2019	0.44217582499035296	0.5573714590324108	0.3145279581027079
Deaths	Low SDI	Both	15-19 years	Diabetes mellitus	Number	2019	1285.3029400071143	1488.0029200678932	1075.2627536544403
Deaths	Low SDI	Both	15-19 years	Diabetes mellitus	Rate	2019	1.0946911946999625	1.267330559655561	0.9158001835799389
Deaths	Low SDI	Both	<1 year	Diabetes mellitus	Number	2019	818.7517023127749	1036.578061415912	525.1343336056777
Deaths	Low SDI	Both	<1 year	Diabetes mellitus	Rate	2019	2.415041326387537	3.05755560480017	1.5489691367728142
Deaths	Low SDI	Both	2-4 years	Diabetes mellitus	Number	2019	363.8807558655439	563.5734672707389	176.76088557195646
Deaths	Low SDI	Both	2-4 years	Diabetes mellitus	Rate	2019	0.3822311258165088	0.5919942657116096	0.18567487069158778
Deaths	High SDI	Both	5-9 years	Diabetes mellitus	Number	2019	15.950385204391939	16.954600209367726	15.136285999552003
Deaths	High SDI	Both	5-9 years	Diabetes mellitus	Rate	2019	0.02718545233186081	0.028897012196959962	0.0257979212570321
Deaths	High SDI	Both	10-14 years	Diabetes mellitus	Number	2019	34.8142689237142	36.607161508970826	33.01464905959448
Deaths	High SDI	Both	10-14 years	Diabetes mellitus	Rate	2019	0.058527550195823744	0.061541647978812154	0.05550214293647664
Deaths	High SDI	Both	15-19 years	Diabetes mellitus	Number	2019	109.36511852983178	114.05870132673601	105.81516789864168
Deaths	High SDI	Both	15-19 years	Diabetes mellitus	Rate	2019	0.18014774277314508	0.18787907756935363	0.17430021477005003
Deaths	High SDI	Both	<1 year	Diabetes mellitus	Number	2019	7.971190028098094	8.782096755145243	7.372661653472333
Deaths	High SDI	Both	<1 year	Diabetes mellitus	Rate	2019	0.07487950748141863	0.08249697690826993	0.06925707096345184
Deaths	High SDI	Both	2-4 years	Diabetes mellitus	Number	2019	4.59633388181053	5.172473087946043	4.085618601373125
Deaths	High SDI	Both	2-4 years	Diabetes mellitus	Rate	2019	0.013384848116367476	0.015062606078757024	0.011897609235307355
Deaths	Low-middle SDI	Both	5-9 years	Diabetes mellitus	Number	2018	325.2323213820151	406.65028763384396	212.75026221999443
Deaths	Low-middle SDI	Both	5-9 years	Diabetes mellitus	Rate	2018	0.16680548710215384	0.20856321727421417	0.1091155730461159
Deaths	Low-middle SDI	Both	10-14 years	Diabetes mellitus	Number	2018	481.7203031939065	620.9396977557018	334.7590097684194
Deaths	Low-middle SDI	Both	10-14 years	Diabetes mellitus	Rate	2018	0.2540341919631747	0.3274512478120164	0.17653446197944805
Deaths	Low-middle SDI	Both	15-19 years	Diabetes mellitus	Number	2018	1374.1762985244873	1548.4362757941776	1210.3304967115098
Deaths	Low-middle SDI	Both	15-19 years	Diabetes mellitus	Rate	2018	0.7593884187536761	0.8556868403848543	0.6688450114108321
Deaths	Low-middle SDI	Both	<1 year	Diabetes mellitus	Number	2018	260.8116685161685	326.38828485966775	179.81495723836792
Deaths	Low-middle SDI	Both	<1 year	Diabetes mellitus	Rate	2018	0.6600476628216664	0.8260053157117102	0.45506569142708714
Deaths	Low-middle SDI	Both	2-4 years	Diabetes mellitus	Number	2018	141.05908867475992	200.0799152554924	85.31759814292498
Deaths	Low-middle SDI	Both	2-4 years	Diabetes mellitus	Rate	2018	0.11919071359523839	0.16906154789049113	0.07209082024011822
Deaths	Low-middle SDI	Both	5-9 years	Diabetes mellitus	Number	2019	306.565689215083	382.32343949784234	198.24820388042147
Deaths	Low-middle SDI	Both	5-9 years	Diabetes mellitus	Rate	2019	0.15697147580867754	0.19576187631395614	0.1015094455586526
Deaths	Low-middle SDI	Both	10-14 years	Diabetes mellitus	Number	2019	467.3825230894267	603.539350777198	325.66142451062024
Deaths	Low-middle SDI	Both	10-14 years	Diabetes mellitus	Rate	2019	0.24480760250481184	0.31612440384897866	0.17057632372679166
Deaths	Low-middle SDI	Both	15-19 years	Diabetes mellitus	Number	2019	1365.842466704117	1542.075780515151	1213.484918500617
Deaths	Low-middle SDI	Both	15-19 years	Diabetes mellitus	Rate	2019	0.7508225084545488	0.8477004002865085	0.6670694554394547
Deaths	Low-middle SDI	Both	<1 year	Diabetes mellitus	Number	2019	248.7124803742236	314.8636270696363	173.05814767922325
Deaths	Low-middle SDI	Both	<1 year	Diabetes mellitus	Rate	2019	0.6381698807446633	0.8079067163639093	0.4440488764382422
Deaths	Low-middle SDI	Both	2-4 years	Diabetes mellitus	Number	2019	136.21794707473202	194.59389540633333	81.42355976149491
Deaths	Low-middle SDI	Both	2-4 years	Diabetes mellitus	Rate	2019	0.11584459657779182	0.16548958337685366	0.06924549690448091
Deaths	Low SDI	Both	5-9 years	Diabetes mellitus	Number	1996	367.14280643501337	515.1537570857619	254.03479662007783
Deaths	Low SDI	Both	5-9 years	Diabetes mellitus	Rate	1996	0.426002490805435	0.597742294877724	0.2947612052166436
Deaths	Low SDI	Both	10-14 years	Diabetes mellitus	Number	1996	416.73403582839865	563.3758264520088	315.39919384449206
Deaths	Low SDI	Both	10-14 years	Diabetes mellitus	Rate	1996	0.561626780905275	0.7592539237192989	0.4250591953375789
Deaths	Low SDI	Both	15-19 years	Diabetes mellitus	Number	1996	837.9788016498096	968.4373927527281	706.5153151517767
Deaths	Low SDI	Both	15-19 years	Diabetes mellitus	Rate	1996	1.3731277220496403	1.5868996070546928	1.1577091966736417
Deaths	Low SDI	Both	<1 year	Diabetes mellitus	Number	1996	824.6247078704137	1099.9232811988734	503.0551283296195
Deaths	Low SDI	Both	<1 year	Diabetes mellitus	Rate	1996	3.494990852332199	4.661783438414004	2.132088761045359
Deaths	Low SDI	Both	2-4 years	Diabetes mellitus	Number	1996	314.84335655286617	487.92556981369427	131.90512130931566
Deaths	Low SDI	Both	2-4 years	Diabetes mellitus	Rate	1996	0.5324678775778162	0.8251871515383881	0.22307994919823693
Deaths	High SDI	Both	5-9 years	Diabetes mellitus	Number	1996	31.879207520628604	34.370070198896265	29.76485074354294
Deaths	High SDI	Both	5-9 years	Diabetes mellitus	Rate	1996	0.050902361318418236	0.05487958666072637	0.04752631275906753
Deaths	High SDI	Both	10-14 years	Diabetes mellitus	Number	1996	60.69155579478105	66.05334582461501	57.04027721981808
Deaths	High SDI	Both	10-14 years	Diabetes mellitus	Rate	1996	0.09595708037979751	0.1044344000025155	0.09018418451119505
Deaths	High SDI	Both	15-19 years	Diabetes mellitus	Number	1996	160.56628741894858	166.10412542867792	154.86622108982922
Deaths	High SDI	Both	15-19 years	Diabetes mellitus	Rate	1996	0.251124251674018	0.2597853812824807	0.24220939841059586
Deaths	High SDI	Both	<1 year	Diabetes mellitus	Number	1996	19.176248543623355	21.984158466072948	17.046379390721786
Deaths	High SDI	Both	<1 year	Diabetes mellitus	Rate	1996	0.16682095023246907	0.19124794909852091	0.14829246719004333
Deaths	High SDI	Both	2-4 years	Diabetes mellitus	Number	1996	10.400869162813521	11.793905980544158	9.38693060189657
Deaths	High SDI	Both	2-4 years	Diabetes mellitus	Rate	1996	0.028699770695086613	0.03254366456711259	0.025901946422739883
Deaths	Low-middle SDI	Both	5-9 years	Diabetes mellitus	Number	1996	454.51689640894233	613.612083487765	319.0256835946131
Deaths	Low-middle SDI	Both	5-9 years	Diabetes mellitus	Rate	1996	0.26891610363668156	0.363045184765698	0.18875237525846217
Deaths	Low-middle SDI	Both	10-14 years	Diabetes mellitus	Number	1996	529.0555135801801	733.5639049807071	394.44349448199586
Deaths	Low-middle SDI	Both	10-14 years	Diabetes mellitus	Rate	1996	0.3375347276804679	0.46801004157072934	0.2516529439308736
Deaths	Low-middle SDI	Both	15-19 years	Diabetes mellitus	Number	1996	1099.4158997700079	1212.3744330950385	984.0331085211546
Deaths	Low-middle SDI	Both	15-19 years	Diabetes mellitus	Rate	1996	0.8194624188891502	0.9036573745670371	0.7334605143917283
Deaths	Low-middle SDI	Both	<1 year	Diabetes mellitus	Number	1996	317.21152480923035	431.9251109849636	230.76972511905413
Deaths	Low-middle SDI	Both	<1 year	Diabetes mellitus	Rate	1996	0.8362811210488643	1.1387064711501003	0.6083901413820432
Deaths	Low-middle SDI	Both	2-4 years	Diabetes mellitus	Number	1996	162.74918194807876	231.73908238700224	96.65454941223337
Deaths	Low-middle SDI	Both	2-4 years	Diabetes mellitus	Rate	1996	0.15328833979300174	0.21826775888550995	0.09103588254943493
Deaths	Global	Both	5-9 years	Diabetes mellitus	Number	1993	1312.330873521295	1764.3941118443172	1000.3972971626965
Deaths	Global	Both	5-9 years	Diabetes mellitus	Rate	1993	0.21562688534469387	0.2899046380252164	0.1643736024556324
Deaths	Global	Both	10-14 years	Diabetes mellitus	Number	1993	1603.2883804910982	2165.986562360067	1240.2116077596693
Deaths	Global	Both	10-14 years	Diabetes mellitus	Rate	1993	0.28705277313765354	0.3877982631633015	0.22204750288022032
Deaths	Global	Both	15-19 years	Diabetes mellitus	Number	1993	3264.064822290247	3525.9291168728014	2994.7752951251464
Deaths	Global	Both	15-19 years	Diabetes mellitus	Rate	1993	0.6309712274974587	0.6815918016546163	0.5789152933299654
Deaths	Global	Both	<1 year	Diabetes mellitus	Number	1993	1547.4233835786758	1984.8772493916704	1058.4002256748142
Deaths	Global	Both	<1 year	Diabetes mellitus	Rate	1993	1.2248717232995956	1.5711408027051605	0.8377826793368198
Deaths	Global	Both	2-4 years	Diabetes mellitus	Number	1993	708.9914496382567	1005.0056098311278	404.9897434861542
Deaths	Global	Both	2-4 years	Diabetes mellitus	Rate	1993	0.1916696119643786	0.27169444054175756	0.10948542048447832
Deaths	Global	Both	5-9 years	Diabetes mellitus	Number	2002	1134.3875683951358	1526.2379399314352	865.022557082395
Deaths	Global	Both	5-9 years	Diabetes mellitus	Rate	2002	0.18983561930907897	0.2554103488191391	0.14475836778815987
Deaths	Global	Both	10-14 years	Diabetes mellitus	Number	2002	1618.1513338350856	2157.9105820814575	1256.217710793822
Deaths	Global	Both	10-14 years	Diabetes mellitus	Rate	2002	0.2600021601497114	0.3467298768783027	0.20184720155352723
Deaths	Global	Both	15-19 years	Diabetes mellitus	Number	2002	3704.9347603570554	3971.8280372890245	3455.226236148736
Deaths	Global	Both	15-19 years	Diabetes mellitus	Rate	2002	0.6227014928833765	0.6675591901806047	0.5807320977744493
Deaths	Global	Both	<1 year	Diabetes mellitus	Number	2002	1423.0535704226415	1777.8568526428476	1001.8562490994294
Deaths	Global	Both	<1 year	Diabetes mellitus	Rate	2002	1.1259441791611327	1.4066705682909926	0.792685697485503
Deaths	Global	Both	2-4 years	Diabetes mellitus	Number	2002	633.1686586917632	884.4729477755744	346.6073735435632
Deaths	Global	Both	2-4 years	Diabetes mellitus	Rate	2002	0.1750827987733929	0.24457306439623858	0.09584332421141577
Deaths	Low SDI	Both	5-9 years	Diabetes mellitus	Number	1993	357.99074329466754	507.0282845376294	245.85278060896255
Deaths	Low SDI	Both	5-9 years	Diabetes mellitus	Rate	1993	0.4420430906356986	0.626073031593017	0.3035763494373709
Deaths	Low SDI	Both	10-14 years	Diabetes mellitus	Number	1993	395.37913518464427	538.2080007846379	298.0905051824405
Deaths	Low SDI	Both	10-14 years	Diabetes mellitus	Rate	1993	0.5785861985874796	0.7875977600030039	0.4362168786372215
Deaths	Low SDI	Both	15-19 years	Diabetes mellitus	Number	1993	758.5774349766723	878.9061240618091	641.1266685278313
Deaths	Low SDI	Both	15-19 years	Diabetes mellitus	Rate	1993	1.3659317633353787	1.5826015070998372	1.154444148329416
Deaths	Low SDI	Both	<1 year	Diabetes mellitus	Number	1993	818.4691632710365	1109.1022446627187	496.44637009000394
Deaths	Low SDI	Both	<1 year	Diabetes mellitus	Rate	1993	3.7343773427349922	5.060430470822052	2.2651043674484983
Deaths	Low SDI	Both	2-4 years	Diabetes mellitus	Number	1993	313.5768056624895	493.36062702065635	128.9733515314728
Deaths	Low SDI	Both	2-4 years	Diabetes mellitus	Rate	1993	0.5723693494073964	0.9005273859922389	0.23541407391723732
Deaths	Low SDI	Both	5-9 years	Diabetes mellitus	Number	2002	374.0328392248664	522.4414876933802	266.74439983789136
Deaths	Low SDI	Both	5-9 years	Diabetes mellitus	Rate	2002	0.3703104588038459	0.5172421421788289	0.26408975557341674
Deaths	Low SDI	Both	10-14 years	Diabetes mellitus	Number	2002	459.72844930130265	616.5181537195589	339.3554443415518
Deaths	Low SDI	Both	10-14 years	Diabetes mellitus	Rate	2002	0.535578080848207	0.7182361893831706	0.3953449865503551
Deaths	Low SDI	Both	15-19 years	Diabetes mellitus	Number	2002	954.8622463202987	1101.5744995159066	809.620120129439
Deaths	Low SDI	Both	15-19 years	Diabetes mellitus	Rate	2002	1.3095804278790133	1.5107942637547156	1.1103828509551459
Deaths	Low SDI	Both	<1 year	Diabetes mellitus	Number	2002	842.5165085331897	1082.8402630727749	542.3583158742583
Deaths	Low SDI	Both	<1 year	Diabetes mellitus	Rate	2002	3.1250385636548264	4.016440682298217	2.011700228137635
Deaths	Low SDI	Both	2-4 years	Diabetes mellitus	Number	2002	327.4742096944882	498.57141964500585	140.09961281215115
Deaths	Low SDI	Both	2-4 years	Diabetes mellitus	Rate	2002	0.4717570455741513	0.7182384840591537	0.2018265178439652
Deaths	High SDI	Both	5-9 years	Diabetes mellitus	Number	1993	35.44542636572317	38.4693990545485	32.614382184345715
Deaths	High SDI	Both	5-9 years	Diabetes mellitus	Rate	1993	0.056874755290009855	0.061726938612790515	0.05233213973871952
Deaths	High SDI	Both	10-14 years	Diabetes mellitus	Number	1993	64.90338301227379	71.53297204944568	59.55817194623873
Deaths	High SDI	Both	10-14 years	Diabetes mellitus	Rate	1993	0.10253827135882974	0.11301209518959218	0.09409358516033571
Deaths	High SDI	Both	15-19 years	Diabetes mellitus	Number	1993	157.19774513576198	163.75101816057952	150.64817577704147
Deaths	High SDI	Both	15-19 years	Diabetes mellitus	Rate	1993	0.25088844218092676	0.2613475009858916	0.24043529444686643
Deaths	High SDI	Both	<1 year	Diabetes mellitus	Number	1993	23.010673566347	26.520666115856855	20.25671596747939
Deaths	High SDI	Both	<1 year	Diabetes mellitus	Rate	1993	0.19282416618413145	0.22223709860961252	0.16974663322200573
Deaths	High SDI	Both	2-4 years	Diabetes mellitus	Number	1993	11.955269036673625	13.662300410786782	10.687648821355797
Deaths	High SDI	Both	2-4 years	Diabetes mellitus	Rate	1993	0.031954464823234115	0.03651707849833658	0.02856632479431981
Deaths	Global	Both	5-9 years	Diabetes mellitus	Number	2020	931.3927387920655	1136.4697635116754	645.671343087461
Deaths	Global	Both	5-9 years	Diabetes mellitus	Rate	2020	0.13678583153100204	0.16690377231563427	0.09482432907357527
Deaths	Global	Both	10-14 years	Diabetes mellitus	Number	2020	1455.9553241991732	1862.8089127148603	1037.6153554576701
Deaths	Global	Both	10-14 years	Diabetes mellitus	Rate	2020	0.22042563527871425	0.2820215917091234	0.15709068822390415
Deaths	Global	Both	15-19 years	Diabetes mellitus	Number	2020	3813.5543933274616	4178.351148017522	3448.1882143149805
Deaths	Global	Both	15-19 years	Diabetes mellitus	Rate	2020	0.6178973014141315	0.6770040839690139	0.5586982569649921
Deaths	Global	Both	<1 year	Diabetes mellitus	Number	2020	1145.4605139758746	1456.5033211749947	763.7914681652506
Deaths	Global	Both	<1 year	Diabetes mellitus	Rate	2020	0.8872033680848274	1.12811802450347	0.5915859645991589
Deaths	Global	Both	2-4 years	Diabetes mellitus	Number	2020	555.6924606411825	839.2984379957604	296.84450246927577
Deaths	Global	Both	2-4 years	Diabetes mellitus	Rate	2020	0.1357847794104958	0.20508457705424218	0.07253466286100237
Deaths	Low-middle SDI	Both	5-9 years	Diabetes mellitus	Number	1993	441.62130433619393	587.9816011646459	309.6557858109186
Deaths	Low-middle SDI	Both	5-9 years	Diabetes mellitus	Rate	1993	0.2666958372659355	0.35508306297694747	0.1870016420181922
Deaths	Low-middle SDI	Both	10-14 years	Diabetes mellitus	Number	1993	495.92869936836536	687.3186941558449	372.13323030982247
Deaths	Low-middle SDI	Both	10-14 years	Diabetes mellitus	Rate	1993	0.3353546546583363	0.4647755284427386	0.25164224433146865
Deaths	Low-middle SDI	Both	15-19 years	Diabetes mellitus	Number	1993	1032.2044936934449	1145.538742487032	920.5751625958615
Deaths	Low-middle SDI	Both	15-19 years	Diabetes mellitus	Rate	1993	0.8225604229914687	0.9128761193449092	0.7336033700364631
Deaths	Low-middle SDI	Both	<1 year	Diabetes mellitus	Number	1993	317.55206112136017	435.4448890074487	228.1680618816811
Deaths	Low-middle SDI	Both	<1 year	Diabetes mellitus	Rate	1993	0.8538849964124164	1.1708941714153451	0.6135349397930955
Deaths	Low-middle SDI	Both	2-4 years	Diabetes mellitus	Number	1993	167.41870992863824	246.40830297841745	97.74431464915463
Deaths	Low-middle SDI	Both	2-4 years	Diabetes mellitus	Rate	1993	0.16130443454117896	0.2374092596647477	0.09417460814754477
Deaths	Low SDI	Both	5-9 years	Diabetes mellitus	Number	2020	430.0721154516079	545.886615769783	298.0213640333772
Deaths	Low SDI	Both	5-9 years	Diabetes mellitus	Rate	2020	0.2835182864947642	0.3598671766035234	0.196465902888984
Deaths	Low SDI	Both	10-14 years	Diabetes mellitus	Number	2020	600.4594371079273	760.1993822022895	420.7567564549094
Deaths	Low SDI	Both	10-14 years	Diabetes mellitus	Rate	2020	0.4333031692023679	0.5485746100027203	0.3036262314625785
Deaths	Low SDI	Both	15-19 years	Diabetes mellitus	Number	2020	1320.5038049778213	1537.386669724588	1099.1232963361083
Deaths	Low SDI	Both	15-19 years	Diabetes mellitus	Rate	2020	1.0937912470516138	1.2734382713170793	0.9104187632258601
Deaths	Low SDI	Both	<1 year	Diabetes mellitus	Number	2020	787.0067695512561	1023.0251969778103	498.7717452912125
Deaths	Low SDI	Both	<1 year	Diabetes mellitus	Rate	2020	2.3009424003963344	2.9909806922528026	1.4582403878363195
Deaths	Low SDI	Both	2-4 years	Diabetes mellitus	Number	2020	358.8044476118282	571.9437623390335	166.99074868166898
Deaths	Low SDI	Both	2-4 years	Diabetes mellitus	Rate	2020	0.3726056910717023	0.5939433087826073	0.17341396888822463
Deaths	High SDI	Both	5-9 years	Diabetes mellitus	Number	2002	26.23502423617413	28.158882265427902	24.66360936820733
Deaths	High SDI	Both	5-9 years	Diabetes mellitus	Rate	2002	0.04400282844521485	0.047229629154530606	0.04136716482893885
Deaths	High SDI	Both	10-14 years	Diabetes mellitus	Number	2002	57.6901911595539	61.708877779893385	54.714119781903726
Deaths	High SDI	Both	10-14 years	Diabetes mellitus	Rate	2002	0.09057524913939051	0.09688470200363375	0.08590273200832826
Deaths	High SDI	Both	15-19 years	Diabetes mellitus	Number	2002	149.68286083342906	153.63278656706052	145.86776204637962
Deaths	High SDI	Both	15-19 years	Diabetes mellitus	Rate	2002	0.2274854690058946	0.23348849903251567	0.22168734668218015
Deaths	High SDI	Both	<1 year	Diabetes mellitus	Number	2002	15.548932917993147	17.50323714201192	14.354557691586038
Deaths	High SDI	Both	<1 year	Diabetes mellitus	Rate	2002	0.14028162093108432	0.15791324657277517	0.12950603307280545
Deaths	High SDI	Both	2-4 years	Diabetes mellitus	Number	2002	8.271761520722643	9.231050743622017	7.609053629178505
Deaths	High SDI	Both	2-4 years	Diabetes mellitus	Rate	2002	0.024161414790959932	0.026963452151551628	0.02222567713547668
Deaths	Low-middle SDI	Both	5-9 years	Diabetes mellitus	Number	2002	405.8306558988762	540.4317879431097	296.3132144374692
Deaths	Low-middle SDI	Both	5-9 years	Diabetes mellitus	Rate	2002	0.22903592123743657	0.30499985799098384	0.1672282984467851
Deaths	Low-middle SDI	Both	10-14 years	Diabetes mellitus	Number	2002	515.2086890057753	719.5308554605449	390.1110998167868
Deaths	Low-middle SDI	Both	10-14 years	Diabetes mellitus	Rate	2002	0.3066740746308842	0.42829529853728326	0.23221068101630638
Deaths	Low-middle SDI	Both	15-19 years	Diabetes mellitus	Number	2002	1258.5760536244568	1371.8207864175222	1146.0459961508616
Deaths	Low-middle SDI	Both	15-19 years	Diabetes mellitus	Rate	2002	0.8223100069837063	0.8963001935487205	0.7487867645221102
Deaths	Low-middle SDI	Both	<1 year	Diabetes mellitus	Number	2002	308.5074925610339	403.87452631806684	226.22173760644984
Deaths	Low-middle SDI	Both	<1 year	Diabetes mellitus	Rate	2002	0.7920138181113558	1.0368442042418295	0.5807662583949178
Deaths	Low-middle SDI	Both	2-4 years	Diabetes mellitus	Number	2002	154.342106965869	215.6373782340833	87.73122423517222
Deaths	Low-middle SDI	Both	2-4 years	Diabetes mellitus	Rate	2002	0.1396856265225732	0.19516023768532614	0.07940017966446708
Deaths	High SDI	Both	5-9 years	Diabetes mellitus	Number	2020	14.26718223535065	15.323132766810847	13.3753411870577
Deaths	High SDI	Both	5-9 years	Diabetes mellitus	Rate	2020	0.024304608625102555	0.0261034546741156	0.02278532841426643
Deaths	High SDI	Both	10-14 years	Diabetes mellitus	Number	2020	33.43168944725215	35.45118349319126	31.317591549158166
Deaths	High SDI	Both	10-14 years	Diabetes mellitus	Rate	2020	0.055872769247853796	0.05924785219136468	0.05233957945156954
Deaths	High SDI	Both	15-19 years	Diabetes mellitus	Number	2020	104.84287693390911	109.42820604584617	100.656816963028
Deaths	High SDI	Both	15-19 years	Diabetes mellitus	Rate	2020	0.1739157899643147	0.18152203998406202	0.16697185683347637
Deaths	High SDI	Both	<1 year	Diabetes mellitus	Number	2020	7.36546445845736	8.186602237221159	6.634523683070871
Deaths	High SDI	Both	<1 year	Diabetes mellitus	Rate	2020	0.07083619849236777	0.07873336221017027	0.06380649029901812
Deaths	High SDI	Both	2-4 years	Diabetes mellitus	Number	2020	3.6717208713498692	4.102507137836259	3.262289668490267
Deaths	High SDI	Both	2-4 years	Diabetes mellitus	Rate	2020	0.010841037324299828	0.012112966797538312	0.009632160313367883
Deaths	Low-middle SDI	Both	5-9 years	Diabetes mellitus	Number	2020	278.5777763820667	346.5089425615436	179.1366775331532
Deaths	Low-middle SDI	Both	5-9 years	Diabetes mellitus	Rate	2020	0.1426868110527193	0.17748097733233026	0.0917533393788349
Deaths	Low-middle SDI	Both	10-14 years	Diabetes mellitus	Number	2020	449.240169067971	584.0799304844327	310.7262680372791
Deaths	Low-middle SDI	Both	10-14 years	Diabetes mellitus	Rate	2020	0.23375807582800512	0.3039207312272607	0.16168361497215433
Deaths	Low-middle SDI	Both	15-19 years	Diabetes mellitus	Number	2020	1380.4733136611999	1557.1356234991697	1211.7353942868579
Deaths	Low-middle SDI	Both	15-19 years	Diabetes mellitus	Rate	2020	0.7539390389744088	0.8504223326275053	0.6617836140830472
Deaths	Low-middle SDI	Both	<1 year	Diabetes mellitus	Number	2020	221.34656315390026	277.43162177799366	152.54411196233772
Deaths	Low-middle SDI	Both	<1 year	Diabetes mellitus	Rate	2020	0.5759389669409846	0.7218710756872408	0.3969164779641651
Deaths	Low-middle SDI	Both	2-4 years	Diabetes mellitus	Number	2020	126.00966383968237	180.41540739729643	72.46603766983941
Deaths	Low-middle SDI	Both	2-4 years	Diabetes mellitus	Rate	2020	0.10802600229352456	0.15466714710137935	0.062123936474303046
DALYs (Disability-Adjusted Life Years)	Global	Both	5-9 years	Diabetes mellitus	Number	1990	125148.14866104267	162197.91508300143	96994.00748313978
DALYs (Disability-Adjusted Life Years)	Global	Both	5-9 years	Diabetes mellitus	Rate	1990	21.446711436039138	27.79595157842848	16.621919794834845
DALYs (Disability-Adjusted Life Years)	Global	Both	10-14 years	Diabetes mellitus	Number	1990	153692.42040432733	200354.7416419097	123010.91286699334
DALYs (Disability-Adjusted Life Years)	Global	Both	10-14 years	Diabetes mellitus	Rate	1990	28.690947094859744	37.401761762419824	22.96339392582002
DALYs (Disability-Adjusted Life Years)	Global	Both	15-19 years	Diabetes mellitus	Number	1990	354907.6060403658	427400.54325281625	300398.2135519675
DALYs (Disability-Adjusted Life Years)	Global	Both	15-19 years	Diabetes mellitus	Rate	1990	68.32722043553552	82.2836440698353	57.83300951141595
DALYs (Disability-Adjusted Life Years)	Global	Both	<1 year	Diabetes mellitus	Number	1990	141799.6514580431	182678.24234151363	96211.24827448066
DALYs (Disability-Adjusted Life Years)	Global	Both	<1 year	Diabetes mellitus	Rate	1990	110.99985738472508	142.99935605413032	75.31354786463396
DALYs (Disability-Adjusted Life Years)	Global	Both	2-4 years	Diabetes mellitus	Number	1990	67733.19663490231	94205.39540171673	40802.62211347393
DALYs (Disability-Adjusted Life Years)	Global	Both	2-4 years	Diabetes mellitus	Rate	1990	18.42717444088052	25.62907614853425	11.100569184459196
DALYs (Disability-Adjusted Life Years)	Middle SDI	Both	5-9 years	Diabetes mellitus	Number	1990	34368.65118976616	46349.556043732664	27492.47088869762
DALYs (Disability-Adjusted Life Years)	Middle SDI	Both	5-9 years	Diabetes mellitus	Rate	1990	17.76189309330831	23.953685433434128	14.208248269613273
DALYs (Disability-Adjusted Life Years)	Middle SDI	Both	10-14 years	Diabetes mellitus	Number	1990	46715.256286345044	62716.047043617786	37342.97963459998
DALYs (Disability-Adjusted Life Years)	Middle SDI	Both	10-14 years	Diabetes mellitus	Rate	1990	25.50216301844144	34.23709902767008	20.385776081341415
DALYs (Disability-Adjusted Life Years)	Middle SDI	Both	15-19 years	Diabetes mellitus	Number	1990	120181.55396337039	150615.48927391705	100517.05571532546
DALYs (Disability-Adjusted Life Years)	Middle SDI	Both	15-19 years	Diabetes mellitus	Rate	1990	64.15164680727658	80.39696070621953	53.65494490379338
DALYs (Disability-Adjusted Life Years)	Middle SDI	Both	<1 year	Diabetes mellitus	Number	1990	27676.018899995437	35685.9757772774	21047.953771329067
DALYs (Disability-Adjusted Life Years)	Middle SDI	Both	<1 year	Diabetes mellitus	Rate	1990	68.62119168335127	88.48144644894677	52.18726275276997
DALYs (Disability-Adjusted Life Years)	Middle SDI	Both	2-4 years	Diabetes mellitus	Number	1990	15787.522143215028	20194.3201936553	11997.089001667166
DALYs (Disability-Adjusted Life Years)	Middle SDI	Both	2-4 years	Diabetes mellitus	Rate	1990	13.133340694630148	16.799272539022667	9.98015114553047
DALYs (Disability-Adjusted Life Years)	High-middle SDI	Both	5-9 years	Diabetes mellitus	Number	1992	12159.65127762917	16156.177985688182	9700.377700422618
DALYs (Disability-Adjusted Life Years)	High-middle SDI	Both	5-9 years	Diabetes mellitus	Rate	1992	12.884317250926248	17.119020766080993	10.278480927820153
DALYs (Disability-Adjusted Life Years)	High-middle SDI	Both	10-14 years	Diabetes mellitus	Number	1992	17044.21974458206	22236.01635266048	13749.238685333159
DALYs (Disability-Adjusted Life Years)	High-middle SDI	Both	10-14 years	Diabetes mellitus	Rate	1992	18.984333372378646	24.767103078846215	15.314290400517848
DALYs (Disability-Adjusted Life Years)	High-middle SDI	Both	15-19 years	Diabetes mellitus	Number	1992	42528.48452011592	53901.88336229151	35266.06122751045
DALYs (Disability-Adjusted Life Years)	High-middle SDI	Both	15-19 years	Diabetes mellitus	Rate	1992	45.34404162761508	57.47040531929906	37.600816638219975
DALYs (Disability-Adjusted Life Years)	High-middle SDI	Both	<1 year	Diabetes mellitus	Number	1992	10484.078439491224	14425.371135020261	7228.388070424391
DALYs (Disability-Adjusted Life Years)	High-middle SDI	Both	<1 year	Diabetes mellitus	Rate	1992	62.397215260731215	85.85427828709358	43.02059442052972
DALYs (Disability-Adjusted Life Years)	High-middle SDI	Both	2-4 years	Diabetes mellitus	Number	1992	5326.5516257374675	6982.927081870051	4079.8273341820172
DALYs (Disability-Adjusted Life Years)	High-middle SDI	Both	2-4 years	Diabetes mellitus	Rate	1992	9.641736951577972	12.639987520278554	7.385007173115386
DALYs (Disability-Adjusted Life Years)	High-middle SDI	Both	5-9 years	Diabetes mellitus	Number	1991	12207.510881595672	16409.73113717282	9883.167265149343
DALYs (Disability-Adjusted Life Years)	High-middle SDI	Both	5-9 years	Diabetes mellitus	Rate	1991	13.160877123352108	17.6912768883272	10.655009954753723
DALYs (Disability-Adjusted Life Years)	High-middle SDI	Both	10-14 years	Diabetes mellitus	Number	1991	17340.84034750123	22697.055102397782	14092.229681896333
DALYs (Disability-Adjusted Life Years)	High-middle SDI	Both	10-14 years	Diabetes mellitus	Rate	1991	19.36346004999091	25.344418777896863	15.735934417965861
DALYs (Disability-Adjusted Life Years)	High-middle SDI	Both	15-19 years	Diabetes mellitus	Number	1991	43092.65757700178	54874.93347897963	35169.934071878975
DALYs (Disability-Adjusted Life Years)	High-middle SDI	Both	15-19 years	Diabetes mellitus	Rate	1991	45.24615746522908	57.61723738312623	36.92750608881522
DALYs (Disability-Adjusted Life Years)	High-middle SDI	Both	<1 year	Diabetes mellitus	Number	1991	11150.527164738643	15649.076856971551	7611.041258162262
DALYs (Disability-Adjusted Life Years)	High-middle SDI	Both	<1 year	Diabetes mellitus	Rate	1991	63.85681517520689	89.6190999541555	43.586894837606785
DALYs (Disability-Adjusted Life Years)	High-middle SDI	Both	2-4 years	Diabetes mellitus	Number	1991	5415.596926418123	7218.094095137306	4110.443145214185
DALYs (Disability-Adjusted Life Years)	High-middle SDI	Both	2-4 years	Diabetes mellitus	Rate	1991	9.656556281321429	12.870590780778107	7.32933527222187
DALYs (Disability-Adjusted Life Years)	Global	Both	5-9 years	Diabetes mellitus	Number	1992	127601.3843724638	166940.87435245395	98104.94136875187
DALYs (Disability-Adjusted Life Years)	Global	Both	5-9 years	Diabetes mellitus	Rate	1992	21.211355459955495	27.75081355190859	16.30812074637452
DALYs (Disability-Adjusted Life Years)	Global	Both	10-14 years	Diabetes mellitus	Number	1992	155994.9220423974	203995.17294336087	124342.45082898454
DALYs (Disability-Adjusted Life Years)	Global	Both	10-14 years	Diabetes mellitus	Rate	1992	28.38044193974998	37.11321551950776	22.621849866620042
DALYs (Disability-Adjusted Life Years)	Global	Both	15-19 years	Diabetes mellitus	Number	1992	361205.38034383237	437661.6988265163	307357.0890893836
DALYs (Disability-Adjusted Life Years)	Global	Both	15-19 years	Diabetes mellitus	Rate	1992	69.82573202003482	84.60574000476764	59.41615187676345
DALYs (Disability-Adjusted Life Years)	Global	Both	<1 year	Diabetes mellitus	Number	1992	140019.5767261875	180099.7067118489	95001.6110381248
DALYs (Disability-Adjusted Life Years)	Global	Both	<1 year	Diabetes mellitus	Rate	1992	110.48670293398735	142.11314774135212	74.96390877930983
DALYs (Disability-Adjusted Life Years)	Global	Both	2-4 years	Diabetes mellitus	Number	1992	66863.6180720538	92998.97047709217	40353.67582433186
DALYs (Disability-Adjusted Life Years)	Global	Both	2-4 years	Diabetes mellitus	Rate	1992	18.062615328085474	25.122849736092594	10.901188785561926
DALYs (Disability-Adjusted Life Years)	High SDI	Both	5-9 years	Diabetes mellitus	Number	1992	6458.695620977225	8189.729854061825	5025.727895398286
DALYs (Disability-Adjusted Life Years)	High SDI	Both	5-9 years	Diabetes mellitus	Rate	1992	10.356634536471287	13.132379048095384	8.058845027986283
DALYs (Disability-Adjusted Life Years)	High SDI	Both	10-14 years	Diabetes mellitus	Number	1992	11623.232147545079	15009.573364879925	9065.49915674284
DALYs (Disability-Adjusted Life Years)	High SDI	Both	10-14 years	Diabetes mellitus	Rate	1992	18.514389635388	23.908417728456218	14.440233275618445
DALYs (Disability-Adjusted Life Years)	High SDI	Both	15-19 years	Diabetes mellitus	Number	1992	24671.093709702378	31521.72331118492	19987.320064173524
DALYs (Disability-Adjusted Life Years)	High SDI	Both	15-19 years	Diabetes mellitus	Rate	1992	39.05985858035401	49.90593725724148	31.644397459358057
DALYs (Disability-Adjusted Life Years)	High SDI	Both	<1 year	Diabetes mellitus	Number	1992	2189.6970965922046	2518.018070765859	1913.9275575997895
DALYs (Disability-Adjusted Life Years)	High SDI	Both	<1 year	Diabetes mellitus	Rate	1992	18.074584744408387	20.78466975128167	15.79827908085246
DALYs (Disability-Adjusted Life Years)	High SDI	Both	2-4 years	Diabetes mellitus	Number	1992	1833.850937070699	2282.293126152412	1474.03234653133
DALYs (Disability-Adjusted Life Years)	High SDI	Both	2-4 years	Diabetes mellitus	Rate	1992	4.905361338766875	6.10489775283727	3.9428838727298623
DALYs (Disability-Adjusted Life Years)	Global	Both	5-9 years	Diabetes mellitus	Number	1993	128560.9708489513	167663.52175110346	99446.35360762957
DALYs (Disability-Adjusted Life Years)	Global	Both	5-9 years	Diabetes mellitus	Rate	1993	21.123637552370248	27.5485121249234	16.339863612110804
DALYs (Disability-Adjusted Life Years)	Global	Both	10-14 years	Diabetes mellitus	Number	1993	158034.31152122442	205788.52059223776	126810.1116861348
DALYs (Disability-Adjusted Life Years)	Global	Both	10-14 years	Diabetes mellitus	Rate	1993	28.294465253451115	36.84437948574339	22.70408409636863
DALYs (Disability-Adjusted Life Years)	Global	Both	15-19 years	Diabetes mellitus	Number	1993	366858.56751565007	443108.5112757111	313143.8296371742
DALYs (Disability-Adjusted Life Years)	Global	Both	15-19 years	Diabetes mellitus	Rate	1993	70.91685161475824	85.65660809335046	60.53334027563424
DALYs (Disability-Adjusted Life Years)	Global	Both	<1 year	Diabetes mellitus	Number	1993	138703.11926879437	177876.6089070011	94891.14460367548
DALYs (Disability-Adjusted Life Years)	Global	Both	<1 year	Diabetes mellitus	Rate	1993	109.7912378271615	140.79923490798737	75.11162171258842
DALYs (Disability-Adjusted Life Years)	Global	Both	2-4 years	Diabetes mellitus	Number	1993	66304.62987193663	92182.28499484413	40195.662143371635
DALYs (Disability-Adjusted Life Years)	Global	Both	2-4 years	Diabetes mellitus	Rate	1993	17.924874390911295	24.920671192813977	10.86654425748322
DALYs (Disability-Adjusted Life Years)	Global	Both	5-9 years	Diabetes mellitus	Number	1991	125765.05453084888	162184.3473062652	98105.3578088971
DALYs (Disability-Adjusted Life Years)	Global	Both	5-9 years	Diabetes mellitus	Rate	1991	21.211984743994226	27.354593162692087	16.546801183439783
DALYs (Disability-Adjusted Life Years)	Global	Both	10-14 years	Diabetes mellitus	Number	1991	154567.502517242	200994.68469612463	124102.49777245527
DALYs (Disability-Adjusted Life Years)	Global	Both	10-14 years	Diabetes mellitus	Rate	1991	28.516031132570177	37.08134370377411	22.895567518885752
DALYs (Disability-Adjusted Life Years)	Global	Both	15-19 years	Diabetes mellitus	Number	1991	356192.64584772126	432060.66671037185	302048.18700046506
DALYs (Disability-Adjusted Life Years)	Global	Both	15-19 years	Diabetes mellitus	Rate	1991	68.71655643883913	83.35298759003193	58.27102701648686
DALYs (Disability-Adjusted Life Years)	Global	Both	<1 year	Diabetes mellitus	Number	1991	140914.7015039909	182321.54115900103	95909.12177148394
DALYs (Disability-Adjusted Life Years)	Global	Both	<1 year	Diabetes mellitus	Rate	1991	110.64651541332151	143.15925165167118	75.30804101420244
DALYs (Disability-Adjusted Life Years)	Global	Both	2-4 years	Diabetes mellitus	Number	1991	67284.83415287628	93435.6824158479	40831.35502404989
[truncated: 3,761 more rows]
