# Supplementary material for: Analysis of the global burden of diabetes and attributable risk factor in children and adolescents across 204 countries and regions from 1990 to 2021
Source: Front Endocrinol (Lausanne). 2025 Sep 8;16:1587055. doi: 10.3389/fendo.2025.1587055 (PMC12450666; doi:10.3389/fendo.2025.1587055)
Supplement: Supplementary Material 3 — The global burden of disease based on age groups. [file DataSheet3.csv]

measure	location	sex	age	cause	metric	year	val	upper	lower
Deaths	Global	Both	5-9 years	Diabetes mellitus type 1	Rate	1990	0.219423553	0.299371248	0.165213239
Deaths	Global	Both	10-14 years	Diabetes mellitus type 1	Rate	1990	0.293179807	0.391500276	0.228442332
Deaths	Global	Both	15-19 years	Diabetes mellitus type 1	Rate	1990	0.322934651	0.38442457	0.282188374
Deaths	Global	Both	<1 year	Diabetes mellitus type 1	Rate	1990	1.238445092	1.595817792	0.840009984
Deaths	Global	Both	2-4 years	Diabetes mellitus type 1	Rate	1990	0.197950902	0.277950202	0.11524652
Deaths	Global	Both	15-19 years	Diabetes mellitus type 2	Rate	1990	0.277381099	0.311172603	0.238991892
DALYs (Disability-Adjusted Life Years)	Global	Both	5-9 years	Diabetes mellitus type 1	Rate	1990	21.44671144	27.79595158	16.62191979
DALYs (Disability-Adjusted Life Years)	Global	Both	10-14 years	Diabetes mellitus type 1	Rate	1990	28.69094709	37.40176176	22.96339393
DALYs (Disability-Adjusted Life Years)	Global	Both	15-19 years	Diabetes mellitus type 1	Rate	1990	31.38593792	37.39376468	26.36374518
DALYs (Disability-Adjusted Life Years)	Global	Both	<1 year	Diabetes mellitus type 1	Rate	1990	110.9998574	142.9993561	75.31354786
DALYs (Disability-Adjusted Life Years)	Global	Both	2-4 years	Diabetes mellitus type 1	Rate	1990	18.42717444	25.62907615	11.10056918
DALYs (Disability-Adjusted Life Years)	Global	Both	5-9 years	Diabetes mellitus type 2	Rate	1990	0	0	0
DALYs (Disability-Adjusted Life Years)	Global	Both	10-14 years	Diabetes mellitus type 2	Rate	1990	0	0	0
DALYs (Disability-Adjusted Life Years)	Global	Both	15-19 years	Diabetes mellitus type 2	Rate	1990	36.94128252	48.51545294	28.94789615
DALYs (Disability-Adjusted Life Years)	Global	Both	<1 year	Diabetes mellitus type 2	Rate	1990	0	0	0
DALYs (Disability-Adjusted Life Years)	Global	Both	2-4 years	Diabetes mellitus type 2	Rate	1990	0	0	0
Incidence	Global	Both	2-4 years	Diabetes mellitus type 2	Rate	1990	0	0	0
Incidence	Global	Both	<1 year	Diabetes mellitus type 1	Rate	1990	4.171820075	5.632812074	3.011057609
Incidence	Global	Both	2-4 years	Diabetes mellitus type 1	Rate	1990	9.719371659	14.75765433	5.6455591
Incidence	Global	Both	5-9 years	Diabetes mellitus type 2	Rate	1990	0	0	0
Incidence	Global	Both	10-14 years	Diabetes mellitus type 2	Rate	1990	0	0	0
Incidence	Global	Both	15-19 years	Diabetes mellitus type 2	Rate	1990	72.90098688	99.3759326	47.30439298
Incidence	Global	Both	5-9 years	Diabetes mellitus type 1	Rate	1990	11.25394724	16.28812431	7.507095219
Incidence	Global	Both	10-14 years	Diabetes mellitus type 1	Rate	1990	9.539921065	14.81064422	5.040141877
Incidence	Global	Both	15-19 years	Diabetes mellitus type 1	Rate	1990	6.72136976	10.90276811	3.031782412
Incidence	Global	Both	<1 year	Diabetes mellitus type 2	Rate	1990	0	0	0
Deaths	Global	Both	5-9 years	Diabetes mellitus type 1	Rate	1991	0.21667232	0.289011513	0.166116832
Deaths	Global	Both	10-14 years	Diabetes mellitus type 1	Rate	1991	0.290454241	0.389251942	0.225448187
Deaths	Global	Both	15-19 years	Diabetes mellitus type 1	Rate	1991	0.324600788	0.384723589	0.284281731
Deaths	Global	Both	<1 year	Diabetes mellitus type 1	Rate	1991	1.234481991	1.597238615	0.8398963
Deaths	Global	Both	2-4 years	Diabetes mellitus type 1	Rate	1991	0.19551341	0.27526817	0.112680405
Deaths	Global	Both	15-19 years	Diabetes mellitus type 2	Rate	1991	0.281880716	0.316393442	0.24343537
DALYs (Disability-Adjusted Life Years)	Global	Both	5-9 years	Diabetes mellitus type 1	Rate	1991	21.21198474	27.35459316	16.54680118
DALYs (Disability-Adjusted Life Years)	Global	Both	10-14 years	Diabetes mellitus type 1	Rate	1991	28.51603113	37.0813437	22.89556752
DALYs (Disability-Adjusted Life Years)	Global	Both	15-19 years	Diabetes mellitus type 1	Rate	1991	31.58954902	37.75201527	26.48967555
DALYs (Disability-Adjusted Life Years)	Global	Both	<1 year	Diabetes mellitus type 1	Rate	1991	110.6465154	143.1592517	75.30804101
DALYs (Disability-Adjusted Life Years)	Global	Both	2-4 years	Diabetes mellitus type 1	Rate	1991	18.22752458	25.31181386	11.06125231
DALYs (Disability-Adjusted Life Years)	Global	Both	5-9 years	Diabetes mellitus type 2	Rate	1991	0	0	0
DALYs (Disability-Adjusted Life Years)	Global	Both	10-14 years	Diabetes mellitus type 2	Rate	1991	0	0	0
DALYs (Disability-Adjusted Life Years)	Global	Both	15-19 years	Diabetes mellitus type 2	Rate	1991	37.12700742	48.56390369	29.24251228
DALYs (Disability-Adjusted Life Years)	Global	Both	<1 year	Diabetes mellitus type 2	Rate	1991	0	0	0
DALYs (Disability-Adjusted Life Years)	Global	Both	2-4 years	Diabetes mellitus type 2	Rate	1991	0	0	0
Incidence	Global	Both	2-4 years	Diabetes mellitus type 2	Rate	1991	0	0	0
Incidence	Global	Both	<1 year	Diabetes mellitus type 1	Rate	1991	4.256647013	5.715287526	3.104525435
Incidence	Global	Both	2-4 years	Diabetes mellitus type 1	Rate	1991	9.754093608	14.74994341	5.710732217
Incidence	Global	Both	5-9 years	Diabetes mellitus type 2	Rate	1991	0	0	0
Incidence	Global	Both	10-14 years	Diabetes mellitus type 2	Rate	1991	0	0	0
Incidence	Global	Both	15-19 years	Diabetes mellitus type 2	Rate	1991	70.54265577	96.03521067	45.82369097
Incidence	Global	Both	5-9 years	Diabetes mellitus type 1	Rate	1991	11.22028085	16.21481822	7.500493517
Incidence	Global	Both	10-14 years	Diabetes mellitus type 1	Rate	1991	9.594658313	14.87291398	5.088489952
Incidence	Global	Both	15-19 years	Diabetes mellitus type 1	Rate	1991	6.777006898	10.98275436	3.06327649
Incidence	Global	Both	<1 year	Diabetes mellitus type 2	Rate	1991	0	0	0
Deaths	Global	Both	5-9 years	Diabetes mellitus type 1	Rate	1992	0.216712254	0.294867442	0.164857721
Deaths	Global	Both	10-14 years	Diabetes mellitus type 1	Rate	1992	0.288332581	0.390577729	0.221351227
Deaths	Global	Both	15-19 years	Diabetes mellitus type 1	Rate	1992	0.329080965	0.390484366	0.287561701
Deaths	Global	Both	<1 year	Diabetes mellitus type 1	Rate	1992	1.232668444	1.585498117	0.836123441
Deaths	Global	Both	2-4 years	Diabetes mellitus type 1	Rate	1992	0.193456463	0.273298583	0.111015689
Deaths	Global	Both	15-19 years	Diabetes mellitus type 2	Rate	1992	0.290838581	0.324672186	0.250196547
DALYs (Disability-Adjusted Life Years)	Global	Both	5-9 years	Diabetes mellitus type 1	Rate	1992	21.21135546	27.75081355	16.30812075
DALYs (Disability-Adjusted Life Years)	Global	Both	10-14 years	Diabetes mellitus type 1	Rate	1992	28.38044194	37.11321552	22.62184987
DALYs (Disability-Adjusted Life Years)	Global	Both	15-19 years	Diabetes mellitus type 1	Rate	1992	31.99749547	38.0137758	27.02771879
DALYs (Disability-Adjusted Life Years)	Global	Both	<1 year	Diabetes mellitus type 1	Rate	1992	110.4867029	142.1131477	74.96390878
DALYs (Disability-Adjusted Life Years)	Global	Both	2-4 years	Diabetes mellitus type 1	Rate	1992	18.06261533	25.12284974	10.90118879
DALYs (Disability-Adjusted Life Years)	Global	Both	5-9 years	Diabetes mellitus type 2	Rate	1992	0	0	0
DALYs (Disability-Adjusted Life Years)	Global	Both	10-14 years	Diabetes mellitus type 2	Rate	1992	0	0	0
DALYs (Disability-Adjusted Life Years)	Global	Both	15-19 years	Diabetes mellitus type 2	Rate	1992	37.82823655	49.54132228	29.84449791
DALYs (Disability-Adjusted Life Years)	Global	Both	<1 year	Diabetes mellitus type 2	Rate	1992	0	0	0
DALYs (Disability-Adjusted Life Years)	Global	Both	2-4 years	Diabetes mellitus type 2	Rate	1992	0	0	0
Incidence	Global	Both	2-4 years	Diabetes mellitus type 2	Rate	1992	0	0	0
Incidence	Global	Both	<1 year	Diabetes mellitus type 1	Rate	1992	4.34381682	5.794907888	3.188758631
Incidence	Global	Both	2-4 years	Diabetes mellitus type 1	Rate	1992	9.807549423	14.7631291	5.782776962
Incidence	Global	Both	5-9 years	Diabetes mellitus type 2	Rate	1992	0	0	0
Incidence	Global	Both	10-14 years	Diabetes mellitus type 2	Rate	1992	0	0	0
Incidence	Global	Both	15-19 years	Diabetes mellitus type 2	Rate	1992	69.39901875	94.34361995	45.0050044
Incidence	Global	Both	5-9 years	Diabetes mellitus type 1	Rate	1992	11.19101796	16.14595674	7.500558121
Incidence	Global	Both	10-14 years	Diabetes mellitus type 1	Rate	1992	9.635059039	14.91836763	5.127518684
Incidence	Global	Both	15-19 years	Diabetes mellitus type 1	Rate	1992	6.848230141	11.08238354	3.10227057
Incidence	Global	Both	<1 year	Diabetes mellitus type 2	Rate	1992	0	0	0
Deaths	Global	Both	5-9 years	Diabetes mellitus type 1	Rate	1993	0.215626885	0.289904638	0.164373602
Deaths	Global	Both	10-14 years	Diabetes mellitus type 1	Rate	1993	0.287052773	0.387798263	0.222047503
Deaths	Global	Both	15-19 years	Diabetes mellitus type 1	Rate	1993	0.334489304	0.394812075	0.294401118
Deaths	Global	Both	<1 year	Diabetes mellitus type 1	Rate	1993	1.224871723	1.571140803	0.837782679
Deaths	Global	Both	2-4 years	Diabetes mellitus type 1	Rate	1993	0.191669612	0.271694441	0.10948542
Deaths	Global	Both	15-19 years	Diabetes mellitus type 2	Rate	1993	0.296481924	0.331869747	0.255991923
DALYs (Disability-Adjusted Life Years)	Global	Both	5-9 years	Diabetes mellitus type 1	Rate	1993	21.12363755	27.54851212	16.33986361
DALYs (Disability-Adjusted Life Years)	Global	Both	10-14 years	Diabetes mellitus type 1	Rate	1993	28.29446525	36.84437949	22.7040841
DALYs (Disability-Adjusted Life Years)	Global	Both	15-19 years	Diabetes mellitus type 1	Rate	1993	32.47923866	38.39798256	27.42863831
DALYs (Disability-Adjusted Life Years)	Global	Both	<1 year	Diabetes mellitus type 1	Rate	1993	109.7912378	140.7992349	75.11162171
DALYs (Disability-Adjusted Life Years)	Global	Both	2-4 years	Diabetes mellitus type 1	Rate	1993	17.92487439	24.92067119	10.86654426
DALYs (Disability-Adjusted Life Years)	Global	Both	5-9 years	Diabetes mellitus type 2	Rate	1993	0	0	0
DALYs (Disability-Adjusted Life Years)	Global	Both	10-14 years	Diabetes mellitus type 2	Rate	1993	0	0	0
DALYs (Disability-Adjusted Life Years)	Global	Both	15-19 years	Diabetes mellitus type 2	Rate	1993	38.43761296	50.06241008	30.4090598
DALYs (Disability-Adjusted Life Years)	Global	Both	<1 year	Diabetes mellitus type 2	Rate	1993	0	0	0
DALYs (Disability-Adjusted Life Years)	Global	Both	2-4 years	Diabetes mellitus type 2	Rate	1993	0	0	0
Incidence	Global	Both	2-4 years	Diabetes mellitus type 2	Rate	1993	0	0	0
Incidence	Global	Both	<1 year	Diabetes mellitus type 1	Rate	1993	4.424226573	5.87052147	3.26799586
Incidence	Global	Both	2-4 years	Diabetes mellitus type 1	Rate	1993	9.88427196	14.81480165	5.850625713
Incidence	Global	Both	5-9 years	Diabetes mellitus type 2	Rate	1993	0	0	0
Incidence	Global	Both	10-14 years	Diabetes mellitus type 2	Rate	1993	0	0	0
Incidence	Global	Both	15-19 years	Diabetes mellitus type 2	Rate	1993	69.14788937	93.98375457	44.83517014
Incidence	Global	Both	5-9 years	Diabetes mellitus type 1	Rate	1993	11.17600012	16.097656	7.515623384
Incidence	Global	Both	10-14 years	Diabetes mellitus type 1	Rate	1993	9.655459186	14.93935374	5.163208883
Incidence	Global	Both	15-19 years	Diabetes mellitus type 1	Rate	1993	6.925767831	11.18776796	3.144224842
Incidence	Global	Both	<1 year	Diabetes mellitus type 2	Rate	1993	0	0	0
Deaths	Global	Both	5-9 years	Diabetes mellitus type 1	Rate	1994	0.212768943	0.28449631	0.161812893
Deaths	Global	Both	10-14 years	Diabetes mellitus type 1	Rate	1994	0.283762402	0.381816587	0.219438016
Deaths	Global	Both	15-19 years	Diabetes mellitus type 1	Rate	1994	0.337432223	0.396406031	0.298250117
Deaths	Global	Both	<1 year	Diabetes mellitus type 1	Rate	1994	1.218624434	1.557497246	0.838467324
Deaths	Global	Both	2-4 years	Diabetes mellitus type 1	Rate	1994	0.189782191	0.267065531	0.106968933
Deaths	Global	Both	15-19 years	Diabetes mellitus type 2	Rate	1994	0.301987922	0.336768067	0.25991598
DALYs (Disability-Adjusted Life Years)	Global	Both	5-9 years	Diabetes mellitus type 1	Rate	1994	20.89740871	27.40502671	16.14769136
DALYs (Disability-Adjusted Life Years)	Global	Both	10-14 years	Diabetes mellitus type 1	Rate	1994	28.04182192	36.71644927	22.58239763
DALYs (Disability-Adjusted Life Years)	Global	Both	15-19 years	Diabetes mellitus type 1	Rate	1994	32.77436398	38.51004585	27.78955883
DALYs (Disability-Adjusted Life Years)	Global	Both	<1 year	Diabetes mellitus type 1	Rate	1994	109.2341422	139.5823887	75.16084626
DALYs (Disability-Adjusted Life Years)	Global	Both	2-4 years	Diabetes mellitus type 1	Rate	1994	17.77931992	24.75398068	10.56749395
DALYs (Disability-Adjusted Life Years)	Global	Both	5-9 years	Diabetes mellitus type 2	Rate	1994	0	0	0
DALYs (Disability-Adjusted Life Years)	Global	Both	10-14 years	Diabetes mellitus type 2	Rate	1994	0	0	0
DALYs (Disability-Adjusted Life Years)	Global	Both	15-19 years	Diabetes mellitus type 2	Rate	1994	39.09047157	51.04869651	30.88158742
DALYs (Disability-Adjusted Life Years)	Global	Both	<1 year	Diabetes mellitus type 2	Rate	1994	0	0	0
DALYs (Disability-Adjusted Life Years)	Global	Both	2-4 years	Diabetes mellitus type 2	Rate	1994	0	0	0
Incidence	Global	Both	2-4 years	Diabetes mellitus type 2	Rate	1994	0	0	0
Incidence	Global	Both	<1 year	Diabetes mellitus type 1	Rate	1994	4.5009625	5.959786592	3.345716065
Incidence	Global	Both	2-4 years	Diabetes mellitus type 1	Rate	1994	9.981497543	14.92388307	5.93606751
Incidence	Global	Both	5-9 years	Diabetes mellitus type 2	Rate	1994	0	0	0
Incidence	Global	Both	10-14 years	Diabetes mellitus type 2	Rate	1994	0	0	0
Incidence	Global	Both	15-19 years	Diabetes mellitus type 2	Rate	1994	69.50394111	94.48005441	45.10517822
Incidence	Global	Both	5-9 years	Diabetes mellitus type 1	Rate	1994	11.18192631	16.08251495	7.543318113
Incidence	Global	Both	10-14 years	Diabetes mellitus type 1	Rate	1994	9.647894637	14.92629593	5.188523094
Incidence	Global	Both	15-19 years	Diabetes mellitus type 1	Rate	1994	6.997508121	11.28103674	3.183499888
Incidence	Global	Both	<1 year	Diabetes mellitus type 2	Rate	1994	0	0	0
Deaths	Global	Both	5-9 years	Diabetes mellitus type 1	Rate	1995	0.213577863	0.289110103	0.161728484
Deaths	Global	Both	10-14 years	Diabetes mellitus type 1	Rate	1995	0.284477283	0.380711535	0.221237912
Deaths	Global	Both	15-19 years	Diabetes mellitus type 1	Rate	1995	0.339680128	0.395651787	0.300541695
Deaths	Global	Both	<1 year	Diabetes mellitus type 1	Rate	1995	1.212009834	1.538955492	0.834310409
Deaths	Global	Both	2-4 years	Diabetes mellitus type 1	Rate	1995	0.188952333	0.266719347	0.106270943
Deaths	Global	Both	15-19 years	Diabetes mellitus type 2	Rate	1995	0.305610817	0.341105746	0.264376289
DALYs (Disability-Adjusted Life Years)	Global	Both	5-9 years	Diabetes mellitus type 1	Rate	1995	20.98098267	27.46174203	16.25024474
DALYs (Disability-Adjusted Life Years)	Global	Both	10-14 years	Diabetes mellitus type 1	Rate	1995	28.08012671	36.9188955	22.68290497
DALYs (Disability-Adjusted Life Years)	Global	Both	15-19 years	Diabetes mellitus type 1	Rate	1995	32.99683479	38.81217077	28.02329819
DALYs (Disability-Adjusted Life Years)	Global	Both	<1 year	Diabetes mellitus type 1	Rate	1995	108.644567	137.9215356	74.79502588
DALYs (Disability-Adjusted Life Years)	Global	Both	2-4 years	Diabetes mellitus type 1	Rate	1995	17.72606441	24.60858901	10.52425133
DALYs (Disability-Adjusted Life Years)	Global	Both	5-9 years	Diabetes mellitus type 2	Rate	1995	0	0	0
DALYs (Disability-Adjusted Life Years)	Global	Both	10-14 years	Diabetes mellitus type 2	Rate	1995	0	0	0
DALYs (Disability-Adjusted Life Years)	Global	Both	15-19 years	Diabetes mellitus type 2	Rate	1995	39.64173728	51.58858667	31.43499706
DALYs (Disability-Adjusted Life Years)	Global	Both	<1 year	Diabetes mellitus type 2	Rate	1995	0	0	0
DALYs (Disability-Adjusted Life Years)	Global	Both	2-4 years	Diabetes mellitus type 2	Rate	1995	0	0	0
Incidence	Global	Both	<1 year	Diabetes mellitus type 2	Rate	1995	0	0	0
Incidence	Global	Both	2-4 years	Diabetes mellitus type 2	Rate	1995	0	0	0
Incidence	Global	Both	<1 year	Diabetes mellitus type 1	Rate	1995	4.593092877	6.064715153	3.427836202
Incidence	Global	Both	2-4 years	Diabetes mellitus type 1	Rate	1995	10.09034254	15.05694813	6.030076626
Incidence	Global	Both	5-9 years	Diabetes mellitus type 2	Rate	1995	0	0	0
Incidence	Global	Both	10-14 years	Diabetes mellitus type 2	Rate	1995	0	0	0
Incidence	Global	Both	15-19 years	Diabetes mellitus type 2	Rate	1995	70.16336226	95.38906867	45.69825777
Incidence	Global	Both	5-9 years	Diabetes mellitus type 1	Rate	1995	11.20680528	16.10127393	7.579722203
Incidence	Global	Both	10-14 years	Diabetes mellitus type 1	Rate	1995	9.610185009	14.86906645	5.179977931
Incidence	Global	Both	15-19 years	Diabetes mellitus type 1	Rate	1995	7.055455081	11.35089231	3.215490901
Deaths	Global	Both	5-9 years	Diabetes mellitus type 1	Rate	1996	0.20948667	0.280429785	0.158961997
Deaths	Global	Both	10-14 years	Diabetes mellitus type 1	Rate	1996	0.278483797	0.373167948	0.217350311
Deaths	Global	Both	15-19 years	Diabetes mellitus type 1	Rate	1996	0.338114146	0.397047034	0.298538586
Deaths	Global	Both	<1 year	Diabetes mellitus type 1	Rate	1996	1.199160781	1.525128343	0.820764576
Deaths	Global	Both	2-4 years	Diabetes mellitus type 1	Rate	1996	0.187080809	0.263220475	0.105667442
Deaths	Global	Both	15-19 years	Diabetes mellitus type 2	Rate	1996	0.308073079	0.342712355	0.266632925
DALYs (Disability-Adjusted Life Years)	Global	Both	5-9 years	Diabetes mellitus type 1	Rate	1996	20.67799039	26.72779835	15.98102411
DALYs (Disability-Adjusted Life Years)	Global	Both	10-14 years	Diabetes mellitus type 1	Rate	1996	27.59121617	35.89234475	22.15619395
DALYs (Disability-Adjusted Life Years)	Global	Both	15-19 years	Diabetes mellitus type 1	Rate	1996	32.93614508	38.68004263	28.09594202
DALYs (Disability-Adjusted Life Years)	Global	Both	<1 year	Diabetes mellitus type 1	Rate	1996	107.4968408	136.6960821	73.57757275
DALYs (Disability-Adjusted Life Years)	Global	Both	2-4 years	Diabetes mellitus type 1	Rate	1996	17.59203172	24.42008827	10.4610314
DALYs (Disability-Adjusted Life Years)	Global	Both	5-9 years	Diabetes mellitus type 2	Rate	1996	0	0	0
DALYs (Disability-Adjusted Life Years)	Global	Both	10-14 years	Diabetes mellitus type 2	Rate	1996	0	0	0
DALYs (Disability-Adjusted Life Years)	Global	Both	15-19 years	Diabetes mellitus type 2	Rate	1996	40.3056648	52.74681321	31.78104267
DALYs (Disability-Adjusted Life Years)	Global	Both	<1 year	Diabetes mellitus type 2	Rate	1996	0	0	0
DALYs (Disability-Adjusted Life Years)	Global	Both	2-4 years	Diabetes mellitus type 2	Rate	1996	0	0	0
Incidence	Global	Both	<1 year	Diabetes mellitus type 2	Rate	1996	0	0	0
Incidence	Global	Both	2-4 years	Diabetes mellitus type 2	Rate	1996	0	0	0
Incidence	Global	Both	<1 year	Diabetes mellitus type 1	Rate	1996	4.710592368	6.198035809	3.534519961
Incidence	Global	Both	2-4 years	Diabetes mellitus type 1	Rate	1996	10.21676172	15.19029195	6.145832602
Incidence	Global	Both	5-9 years	Diabetes mellitus type 2	Rate	1996	0	0	0
Incidence	Global	Both	10-14 years	Diabetes mellitus type 2	Rate	1996	0	0	0
Incidence	Global	Both	15-19 years	Diabetes mellitus type 2	Rate	1996	73.27335363	98.75187915	48.46673859
Incidence	Global	Both	5-9 years	Diabetes mellitus type 1	Rate	1996	11.25616485	16.14542197	7.630813037
Incidence	Global	Both	10-14 years	Diabetes mellitus type 1	Rate	1996	9.552657909	14.76636959	5.147532483
Incidence	Global	Both	15-19 years	Diabetes mellitus type 1	Rate	1996	7.103485699	11.41838631	3.244353952
Deaths	Global	Both	5-9 years	Diabetes mellitus type 1	Rate	1997	0.205843434	0.279152578	0.154401817
Deaths	Global	Both	10-14 years	Diabetes mellitus type 1	Rate	1997	0.268833596	0.357707647	0.208117432
Deaths	Global	Both	15-19 years	Diabetes mellitus type 1	Rate	1997	0.33868983	0.396258373	0.298858159
Deaths	Global	Both	<1 year	Diabetes mellitus type 1	Rate	1997	1.184850846	1.504566316	0.821648062
Deaths	Global	Both	2-4 years	Diabetes mellitus type 1	Rate	1997	0.184242102	0.261014801	0.103274275
Deaths	Global	Both	15-19 years	Diabetes mellitus type 2	Rate	1997	0.310321595	0.34431541	0.268983266
DALYs (Disability-Adjusted Life Years)	Global	Both	5-9 years	Diabetes mellitus type 1	Rate	1997	20.41824389	26.42269035	15.75618672
DALYs (Disability-Adjusted Life Years)	Global	Both	10-14 years	Diabetes mellitus type 1	Rate	1997	26.83104585	34.63855359	21.50563327
DALYs (Disability-Adjusted Life Years)	Global	Both	15-19 years	Diabetes mellitus type 1	Rate	1997	33.01975168	38.73221102	28.08929553
DALYs (Disability-Adjusted Life Years)	Global	Both	<1 year	Diabetes mellitus type 1	Rate	1997	106.2184312	134.8485054	73.68083276
DALYs (Disability-Adjusted Life Years)	Global	Both	2-4 years	Diabetes mellitus type 1	Rate	1997	17.36950619	24.20617681	10.24038656
DALYs (Disability-Adjusted Life Years)	Global	Both	5-9 years	Diabetes mellitus type 2	Rate	1997	0	0	0
DALYs (Disability-Adjusted Life Years)	Global	Both	10-14 years	Diabetes mellitus type 2	Rate	1997	0	0	0
DALYs (Disability-Adjusted Life Years)	Global	Both	15-19 years	Diabetes mellitus type 2	Rate	1997	41.22509711	53.9654781	32.7337836
DALYs (Disability-Adjusted Life Years)	Global	Both	<1 year	Diabetes mellitus type 2	Rate	1997	0	0	0
DALYs (Disability-Adjusted Life Years)	Global	Both	2-4 years	Diabetes mellitus type 2	Rate	1997	0	0	0
Incidence	Global	Both	<1 year	Diabetes mellitus type 2	Rate	1997	0	0	0
Incidence	Global	Both	2-4 years	Diabetes mellitus type 2	Rate	1997	0	0	0
Incidence	Global	Both	<1 year	Diabetes mellitus type 1	Rate	1997	4.837908285	6.34386276	3.647784583
Incidence	Global	Both	2-4 years	Diabetes mellitus type 1	Rate	1997	10.36082439	15.33749487	6.278440405
Incidence	Global	Both	5-9 years	Diabetes mellitus type 2	Rate	1997	0	0	0
Incidence	Global	Both	10-14 years	Diabetes mellitus type 2	Rate	1997	0	0	0
Incidence	Global	Both	15-19 years	Diabetes mellitus type 2	Rate	1997	79.5835883	106.4794422	53.77062998
Incidence	Global	Both	5-9 years	Diabetes mellitus type 1	Rate	1997	11.33323161	16.22894915	7.701626425
Incidence	Global	Both	10-14 years	Diabetes mellitus type 1	Rate	1997	9.494618023	14.65344282	5.114570339
Incidence	Global	Both	15-19 years	Diabetes mellitus type 1	Rate	1997	7.143612957	11.47487321	3.270786946
Deaths	Global	Both	5-9 years	Diabetes mellitus type 1	Rate	1998	0.204330556	0.280406964	0.155213965
Deaths	Global	Both	10-14 years	Diabetes mellitus type 1	Rate	1998	0.263402756	0.351184375	0.203480344
Deaths	Global	Both	15-19 years	Diabetes mellitus type 1	Rate	1998	0.344162895	0.400887408	0.303888147
Deaths	Global	Both	<1 year	Diabetes mellitus type 1	Rate	1998	1.170092871	1.488834567	0.813466907
Deaths	Global	Both	2-4 years	Diabetes mellitus type 1	Rate	1998	0.181026235	0.257445926	0.101090019
Deaths	Global	Both	15-19 years	Diabetes mellitus type 2	Rate	1998	0.310608715	0.346947838	0.271499505
DALYs (Disability-Adjusted Life Years)	Global	Both	5-9 years	Diabetes mellitus type 1	Rate	1998	20.34617653	26.62726916	15.74528472
DALYs (Disability-Adjusted Life Years)	Global	Both	10-14 years	Diabetes mellitus type 1	Rate	1998	26.40509125	34.25100039	21.03658563
DALYs (Disability-Adjusted Life Years)	Global	Both	15-19 years	Diabetes mellitus type 1	Rate	1998	33.45165873	39.27403764	28.57022876
DALYs (Disability-Adjusted Life Years)	Global	Both	<1 year	Diabetes mellitus type 1	Rate	1998	104.8992139	133.4101112	72.94901224
DALYs (Disability-Adjusted Life Years)	Global	Both	2-4 years	Diabetes mellitus type 1	Rate	1998	17.11984376	23.88090291	10.14506066
DALYs (Disability-Adjusted Life Years)	Global	Both	5-9 years	Diabetes mellitus type 2	Rate	1998	0	0	0
DALYs (Disability-Adjusted Life Years)	Global	Both	10-14 years	Diabetes mellitus type 2	Rate	1998	0	0	0
DALYs (Disability-Adjusted Life Years)	Global	Both	15-19 years	Diabetes mellitus type 2	Rate	1998	42.11772335	55.23033658	33.40121357
DALYs (Disability-Adjusted Life Years)	Global	Both	<1 year	Diabetes mellitus type 2	Rate	1998	0	0	0
DALYs (Disability-Adjusted Life Years)	Global	Both	2-4 years	Diabetes mellitus type 2	Rate	1998	0	0	0
Incidence	Global	Both	<1 year	Diabetes mellitus type 2	Rate	1998	0	0	0
Incidence	Global	Both	2-4 years	Diabetes mellitus type 2	Rate	1998	0	0	0
Incidence	Global	Both	<1 year	Diabetes mellitus type 1	Rate	1998	4.959855757	6.490210238	3.758760681
Incidence	Global	Both	2-4 years	Diabetes mellitus type 1	Rate	1998	10.51042553	15.48908582	6.415681426
Incidence	Global	Both	5-9 years	Diabetes mellitus type 2	Rate	1998	0	0	0
Incidence	Global	Both	10-14 years	Diabetes mellitus type 2	Rate	1998	0	0	0
Incidence	Global	Both	15-19 years	Diabetes mellitus type 2	Rate	1998	87.12054787	115.6983261	59.66195437
Incidence	Global	Both	5-9 years	Diabetes mellitus type 1	Rate	1998	11.42467434	16.33498321	7.781130317
Incidence	Global	Both	10-14 years	Diabetes mellitus type 1	Rate	1998	9.452322095	14.56204457	5.089791182
Incidence	Global	Both	15-19 years	Diabetes mellitus type 1	Rate	1998	7.172376099	11.51332897	3.291351336
Deaths	Global	Both	5-9 years	Diabetes mellitus type 1	Rate	1999	0.197597537	0.268431557	0.150268704
Deaths	Global	Both	10-14 years	Diabetes mellitus type 1	Rate	1999	0.265901148	0.356743298	0.207291877
Deaths	Global	Both	15-19 years	Diabetes mellitus type 1	Rate	1999	0.34758337	0.401608342	0.30567838
Deaths	Global	Both	<1 year	Diabetes mellitus type 1	Rate	1999	1.157347066	1.459035269	0.811512106
Deaths	Global	Both	2-4 years	Diabetes mellitus type 1	Rate	1999	0.179176496	0.254863292	0.09940825
Deaths	Global	Both	15-19 years	Diabetes mellitus type 2	Rate	1999	0.311279517	0.346908108	0.270099588
DALYs (Disability-Adjusted Life Years)	Global	Both	5-9 years	Diabetes mellitus type 1	Rate	1999	19.84198804	25.72535659	15.28857491
DALYs (Disability-Adjusted Life Years)	Global	Both	10-14 years	Diabetes mellitus type 1	Rate	1999	26.61542972	34.48812373	21.30548184
DALYs (Disability-Adjusted Life Years)	Global	Both	15-19 years	Diabetes mellitus type 1	Rate	1999	33.70670209	39.58115238	28.66518505
DALYs (Disability-Adjusted Life Years)	Global	Both	<1 year	Diabetes mellitus type 1	Rate	1999	103.7590825	130.7593398	72.7594887
DALYs (Disability-Adjusted Life Years)	Global	Both	2-4 years	Diabetes mellitus type 1	Rate	1999	16.98897244	23.77199575	10.04016827
DALYs (Disability-Adjusted Life Years)	Global	Both	5-9 years	Diabetes mellitus type 2	Rate	1999	0	0	0
DALYs (Disability-Adjusted Life Years)	Global	Both	10-14 years	Diabetes mellitus type 2	Rate	1999	0	0	0
DALYs (Disability-Adjusted Life Years)	Global	Both	15-19 years	Diabetes mellitus type 2	Rate	1999	43.03653153	56.25420698	34.03540346
DALYs (Disability-Adjusted Life Years)	Global	Both	<1 year	Diabetes mellitus type 2	Rate	1999	0	0	0
DALYs (Disability-Adjusted Life Years)	Global	Both	2-4 years	Diabetes mellitus type 2	Rate	1999	0	0	0
Incidence	Global	Both	<1 year	Diabetes mellitus type 2	Rate	1999	0	0	0
Incidence	Global	Both	2-4 years	Diabetes mellitus type 2	Rate	1999	0	0	0
Incidence	Global	Both	<1 year	Diabetes mellitus type 1	Rate	1999	5.070987984	6.624492609	3.863396452
Incidence	Global	Both	2-4 years	Diabetes mellitus type 1	Rate	1999	10.65320203	15.65137754	6.545806888
Incidence	Global	Both	5-9 years	Diabetes mellitus type 2	Rate	1999	0	0	0
Incidence	Global	Both	10-14 years	Diabetes mellitus type 2	Rate	1999	0	0	0
Incidence	Global	Both	15-19 years	Diabetes mellitus type 2	Rate	1999	94.30443686	124.4371947	66.25908809
Incidence	Global	Both	5-9 years	Diabetes mellitus type 1	Rate	1999	11.51852247	16.44834364	7.855907932
Incidence	Global	Both	10-14 years	Diabetes mellitus type 1	Rate	1999	9.438149071	14.51238361	5.080612672
Incidence	Global	Both	15-19 years	Diabetes mellitus type 1	Rate	1999	7.184622473	11.52615752	3.301454603
Deaths	Global	Both	5-9 years	Diabetes mellitus type 1	Rate	2000	0.195032117	0.265782751	0.148651818
Deaths	Global	Both	10-14 years	Diabetes mellitus type 1	Rate	2000	0.266790345	0.35777973	0.209737293
Deaths	Global	Both	15-19 years	Diabetes mellitus type 1	Rate	2000	0.344828443	0.398161513	0.30252302
Deaths	Global	Both	<1 year	Diabetes mellitus type 1	Rate	2000	1.150363336	1.442952488	0.805740473
Deaths	Global	Both	2-4 years	Diabetes mellitus type 1	Rate	2000	0.177661909	0.250553127	0.098558974
Deaths	Global	Both	15-19 years	Diabetes mellitus type 2	Rate	2000	0.309123062	0.343433502	0.269601109
DALYs (Disability-Adjusted Life Years)	Global	Both	5-9 years	Diabetes mellitus type 1	Rate	2000	19.67605882	25.36358909	15.28770239
DALYs (Disability-Adjusted Life Years)	Global	Both	10-14 years	Diabetes mellitus type 1	Rate	2000	26.71442723	34.71228305	21.41889694
DALYs (Disability-Adjusted Life Years)	Global	Both	15-19 years	Diabetes mellitus type 1	Rate	2000	33.49353654	39.27838514	28.50084358
DALYs (Disability-Adjusted Life Years)	Global	Both	<1 year	Diabetes mellitus type 1	Rate	2000	103.1337539	129.3273024	72.26188018
DALYs (Disability-Adjusted Life Years)	Global	Both	2-4 years	Diabetes mellitus type 1	Rate	2000	16.88164331	23.35329358	9.89424771
DALYs (Disability-Adjusted Life Years)	Global	Both	5-9 years	Diabetes mellitus type 2	Rate	2000	0	0	0
DALYs (Disability-Adjusted Life Years)	Global	Both	10-14 years	Diabetes mellitus type 2	Rate	2000	0	0	0
DALYs (Disability-Adjusted Life Years)	Global	Both	15-19 years	Diabetes mellitus type 2	Rate	2000	43.60302516	57.25243407	34.67249432
DALYs (Disability-Adjusted Life Years)	Global	Both	<1 year	Diabetes mellitus type 2	Rate	2000	0	0	0
DALYs (Disability-Adjusted Life Years)	Global	Both	2-4 years	Diabetes mellitus type 2	Rate	2000	0	0	0
Incidence	Global	Both	<1 year	Diabetes mellitus type 2	Rate	2000	0	0	0
Incidence	Global	Both	2-4 years	Diabetes mellitus type 2	Rate	2000	0	0	0
Incidence	Global	Both	<1 year	Diabetes mellitus type 1	Rate	2000	5.165119349	6.738230838	3.950018853
Incidence	Global	Both	2-4 years	Diabetes mellitus type 1	Rate	2000	10.77008473	15.79401491	6.652020413
Incidence	Global	Both	5-9 years	Diabetes mellitus type 2	Rate	2000	0	0	0
Incidence	Global	Both	10-14 years	Diabetes mellitus type 2	Rate	2000	0	0	0
Incidence	Global	Both	15-19 years	Diabetes mellitus type 2	Rate	2000	99.51083592	130.6538607	71.24892727
Incidence	Global	Both	5-9 years	Diabetes mellitus type 1	Rate	2000	11.60010858	16.55073702	7.898590157
Incidence	Global	Both	10-14 years	Diabetes mellitus type 1	Rate	2000	9.458149483	14.51491433	5.091712402
Incidence	Global	Both	15-19 years	Diabetes mellitus type 1	Rate	2000	7.179533708	11.51284082	3.300028144
Deaths	Global	Both	5-9 years	Diabetes mellitus type 1	Rate	2001	0.195918432	0.267030094	0.148830371
Deaths	Global	Both	10-14 years	Diabetes mellitus type 1	Rate	2001	0.265079149	0.358631502	0.206113873
Deaths	Global	Both	15-19 years	Diabetes mellitus type 1	Rate	2001	0.332209195	0.378903065	0.293289713
Deaths	Global	Both	<1 year	Diabetes mellitus type 1	Rate	2001	1.135060021	1.425719405	0.796769703
Deaths	Global	Both	2-4 years	Diabetes mellitus type 1	Rate	2001	0.17554318	0.247443231	0.0961455
Deaths	Global	Both	15-19 years	Diabetes mellitus type 2	Rate	2001	0.304050716	0.335492337	0.26749863
DALYs (Disability-Adjusted Life Years)	Global	Both	5-9 years	Diabetes mellitus type 1	Rate	2001	19.78913502	25.76984899	15.44139582
DALYs (Disability-Adjusted Life Years)	Global	Both	10-14 years	Diabetes mellitus type 1	Rate	2001	26.62984087	34.90928903	21.34906371
DALYs (Disability-Adjusted Life Years)	Global	Both	15-19 years	Diabetes mellitus type 1	Rate	2001	32.53746149	38.11968921	27.9303174
DALYs (Disability-Adjusted Life Years)	Global	Both	<1 year	Diabetes mellitus type 1	Rate	2001	101.7625114	127.8246751	71.44919533
DALYs (Disability-Adjusted Life Years)	Global	Both	2-4 years	Diabetes mellitus type 1	Rate	2001	16.71705795	23.04499173	9.707492688
DALYs (Disability-Adjusted Life Years)	Global	Both	5-9 years	Diabetes mellitus type 2	Rate	2001	0	0	0
DALYs (Disability-Adjusted Life Years)	Global	Both	10-14 years	Diabetes mellitus type 2	Rate	2001	0	0	0
DALYs (Disability-Adjusted Life Years)	Global	Both	15-19 years	Diabetes mellitus type 2	Rate	2001	43.88102437	58.0359593	34.58389992
DALYs (Disability-Adjusted Life Years)	Global	Both	<1 year	Diabetes mellitus type 2	Rate	2001	0	0	0
DALYs (Disability-Adjusted Life Years)	Global	Both	2-4 years	Diabetes mellitus type 2	Rate	2001	0	0	0
Incidence	Global	Both	<1 year	Diabetes mellitus type 2	Rate	2001	0	0	0
Incidence	Global	Both	2-4 years	Diabetes mellitus type 2	Rate	2001	0	0	0
Incidence	Global	Both	<1 year	Diabetes mellitus type 1	Rate	2001	5.242745514	6.827228941	4.01415708
Incidence	Global	Both	2-4 years	Diabetes mellitus type 1	Rate	2001	10.86264107	15.89658279	6.727873972
Incidence	Global	Both	5-9 years	Diabetes mellitus type 2	Rate	2001	0	0	0
Incidence	Global	Both	10-14 years	Diabetes mellitus type 2	Rate	2001	0	0	0
Incidence	Global	Both	15-19 years	Diabetes mellitus type 2	Rate	2001	103.2960211	135.2091518	74.12459417
Incidence	Global	Both	5-9 years	Diabetes mellitus type 1	Rate	2001	11.66748662	16.6617365	7.941047923
Incidence	Global	Both	10-14 years	Diabetes mellitus type 1	Rate	2001	9.522506809	14.61275313	5.138359738
Incidence	Global	Both	15-19 years	Diabetes mellitus type 1	Rate	2001	7.166778502	11.50024889	3.288989763
Deaths	Global	Both	5-9 years	Diabetes mellitus type 1	Rate	2002	0.189835619	0.255410349	0.144758368
Deaths	Global	Both	10-14 years	Diabetes mellitus type 1	Rate	2002	0.26000216	0.346729877	0.201847202
Deaths	Global	Both	15-19 years	Diabetes mellitus type 1	Rate	2002	0.323002663	0.368398629	0.285261624
Deaths	Global	Both	<1 year	Diabetes mellitus type 1	Rate	2002	1.125944179	1.406670568	0.792685697
Deaths	Global	Both	2-4 years	Diabetes mellitus type 1	Rate	2002	0.175082799	0.244573064	0.095843324
Deaths	Global	Both	15-19 years	Diabetes mellitus type 2	Rate	2002	0.29969883	0.331791852	0.264725304
DALYs (Disability-Adjusted Life Years)	Global	Both	5-9 years	Diabetes mellitus type 1	Rate	2002	19.32124111	24.88236071	14.85517997
DALYs (Disability-Adjusted Life Years)	Global	Both	10-14 years	Diabetes mellitus type 1	Rate	2002	26.30076182	34.05854522	20.95855627
DALYs (Disability-Adjusted Life Years)	Global	Both	15-19 years	Diabetes mellitus type 1	Rate	2002	31.84108743	37.38501288	27.19518859
DALYs (Disability-Adjusted Life Years)	Global	Both	<1 year	Diabetes mellitus type 1	Rate	2002	100.9459266	126.100946	71.07074353
DALYs (Disability-Adjusted Life Years)	Global	Both	2-4 years	Diabetes mellitus type 1	Rate	2002	16.70015843	22.7963601	9.751011343
DALYs (Disability-Adjusted Life Years)	Global	Both	5-9 years	Diabetes mellitus type 2	Rate	2002	0	0	0
DALYs (Disability-Adjusted Life Years)	Global	Both	10-14 years	Diabetes mellitus type 2	Rate	2002	0	0	0
DALYs (Disability-Adjusted Life Years)	Global	Both	15-19 years	Diabetes mellitus type 2	Rate	2002	44.25678843	58.40619317	34.69603405
DALYs (Disability-Adjusted Life Years)	Global	Both	<1 year	Diabetes mellitus type 2	Rate	2002	0	0	0
DALYs (Disability-Adjusted Life Years)	Global	Both	2-4 years	Diabetes mellitus type 2	Rate	2002	0	0	0
Incidence	Global	Both	<1 year	Diabetes mellitus type 2	Rate	2002	0	0	0
Incidence	Global	Both	2-4 years	Diabetes mellitus type 2	Rate	2002	0	0	0
Incidence	Global	Both	<1 year	Diabetes mellitus type 1	Rate	2002	5.315640411	6.91026885	4.073942113
Incidence	Global	Both	2-4 years	Diabetes mellitus type 1	Rate	2002	10.94360146	15.98755721	6.79404199
Incidence	Global	Both	5-9 years	Diabetes mellitus type 2	Rate	2002	0	0	0
Incidence	Global	Both	10-14 years	Diabetes mellitus type 2	Rate	2002	0	0	0
Incidence	Global	Both	15-19 years	Diabetes mellitus type 2	Rate	2002	107.2305603	139.9535469	77.37465802
Incidence	Global	Both	5-9 years	Diabetes mellitus type 1	Rate	2002	11.72832874	16.76725526	7.964186019
Incidence	Global	Both	10-14 years	Diabetes mellitus type 1	Rate	2002	9.625711338	14.77011603	5.205352389
Incidence	Global	Both	15-19 years	Diabetes mellitus type 1	Rate	2002	7.161038969	11.50139414	3.280393749
Deaths	Global	Both	5-9 years	Diabetes mellitus type 1	Rate	2003	0.187874761	0.246411556	0.14062858
Deaths	Global	Both	10-14 years	Diabetes mellitus type 1	Rate	2003	0.25825094	0.344396508	0.197707937
Deaths	Global	Both	15-19 years	Diabetes mellitus type 1	Rate	2003	0.321325483	0.36329028	0.283602637
Deaths	Global	Both	<1 year	Diabetes mellitus type 1	Rate	2003	1.117599053	1.37481734	0.801206475
Deaths	Global	Both	2-4 years	Diabetes mellitus type 1	Rate	2003	0.173837695	0.244078805	0.095145193
Deaths	Global	Both	15-19 years	Diabetes mellitus type 2	Rate	2003	0.300466803	0.331389069	0.262904744
DALYs (Disability-Adjusted Life Years)	Global	Both	5-9 years	Diabetes mellitus type 1	Rate	2003	19.18876475	24.86965302	14.82272457
DALYs (Disability-Adjusted Life Years)	Global	Both	10-14 years	Diabetes mellitus type 1	Rate	2003	26.24229069	33.96136121	20.61430773
DALYs (Disability-Adjusted Life Years)	Global	Both	15-19 years	Diabetes mellitus type 1	Rate	2003	31.7132189	37.15828778	27.11215805
DALYs (Disability-Adjusted Life Years)	Global	Both	<1 year	Diabetes mellitus type 1	Rate	2003	100.1981788	123.2496447	71.85028114
DALYs (Disability-Adjusted Life Years)	Global	Both	2-4 years	Diabetes mellitus type 1	Rate	2003	16.6087158	22.70473901	9.693563273
DALYs (Disability-Adjusted Life Years)	Global	Both	5-9 years	Diabetes mellitus type 2	Rate	2003	0	0	0
DALYs (Disability-Adjusted Life Years)	Global	Both	10-14 years	Diabetes mellitus type 2	Rate	2003	0	0	0
DALYs (Disability-Adjusted Life Years)	Global	Both	15-19 years	Diabetes mellitus type 2	Rate	2003	45.01127818	59.83945752	35.65192742
DALYs (Disability-Adjusted Life Years)	Global	Both	<1 year	Diabetes mellitus type 2	Rate	2003	0	0	0
DALYs (Disability-Adjusted Life Years)	Global	Both	2-4 years	Diabetes mellitus type 2	Rate	2003	0	0	0
Incidence	Global	Both	<1 year	Diabetes mellitus type 2	Rate	2003	0	0	0
Incidence	Global	Both	2-4 years	Diabetes mellitus type 2	Rate	2003	0	0	0
Incidence	Global	Both	<1 year	Diabetes mellitus type 1	Rate	2003	5.388115843	6.995716284	4.130711621
Incidence	Global	Both	2-4 years	Diabetes mellitus type 1	Rate	2003	11.01028403	16.08214194	6.850277757
Incidence	Global	Both	5-9 years	Diabetes mellitus type 2	Rate	2003	0	0	0
Incidence	Global	Both	10-14 years	Diabetes mellitus type 2	Rate	2003	0	0	0
Incidence	Global	Both	15-19 years	Diabetes mellitus type 2	Rate	2003	110.9837056	144.4090763	80.43732553
Incidence	Global	Both	5-9 years	Diabetes mellitus type 1	Rate	2003	11.78373925	16.8664214	7.981570624
Incidence	Global	Both	10-14 years	Diabetes mellitus type 1	Rate	2003	9.746181293	14.95351907	5.268815494
Incidence	Global	Both	15-19 years	Diabetes mellitus type 1	Rate	2003	7.168796636	11.52048783	3.277905495
Deaths	Global	Both	5-9 years	Diabetes mellitus type 1	Rate	2004	0.193325035	0.256933531	0.14743898
Deaths	Global	Both	10-14 years	Diabetes mellitus type 1	Rate	2004	0.261070984	0.346558722	0.199658027
Deaths	Global	Both	15-19 years	Diabetes mellitus type 1	Rate	2004	0.323709916	0.36549663	0.286091431
Deaths	Global	Both	<1 year	Diabetes mellitus type 1	Rate	2004	1.11226226	1.379272273	0.794776575
Deaths	Global	Both	2-4 years	Diabetes mellitus type 1	Rate	2004	0.172715168	0.239543183	0.093507693
Deaths	Global	Both	15-19 years	Diabetes mellitus type 2	Rate	2004	0.301622919	0.333138666	0.266261513
DALYs (Disability-Adjusted Life Years)	Global	Both	5-9 years	Diabetes mellitus type 1	Rate	2004	19.674654	25.21253081	15.12192768
DALYs (Disability-Adjusted Life Years)	Global	Both	10-14 years	Diabetes mellitus type 1	Rate	2004	26.5435135	34.24131995	20.9603201
DALYs (Disability-Adjusted Life Years)	Global	Both	15-19 years	Diabetes mellitus type 1	Rate	2004	31.90009299	37.39021012	27.27948558
DALYs (Disability-Adjusted Life Years)	Global	Both	<1 year	Diabetes mellitus type 1	Rate	2004	99.71869053	123.6522319	71.28241432
DALYs (Disability-Adjusted Life Years)	Global	Both	2-4 years	Diabetes mellitus type 1	Rate	2004	16.52761279	22.7502709	9.640448573
DALYs (Disability-Adjusted Life Years)	Global	Both	5-9 years	Diabetes mellitus type 2	Rate	2004	0	0	0
DALYs (Disability-Adjusted Life Years)	Global	Both	10-14 years	Diabetes mellitus type 2	Rate	2004	0	0	0
DALYs (Disability-Adjusted Life Years)	Global	Both	15-19 years	Diabetes mellitus type 2	Rate	2004	45.74670784	60.94466459	36.01410386
DALYs (Disability-Adjusted Life Years)	Global	Both	<1 year	Diabetes mellitus type 2	Rate	2004	0	0	0
DALYs (Disability-Adjusted Life Years)	Global	Both	2-4 years	Diabetes mellitus type 2	Rate	2004	0	0	0
Incidence	Global	Both	<1 year	Diabetes mellitus type 2	Rate	2004	0	0	0
Incidence	Global	Both	2-4 years	Diabetes mellitus type 2	Rate	2004	0	0	0
Incidence	Global	Both	<1 year	Diabetes mellitus type 1	Rate	2004	5.453375105	7.074006186	4.1836389
Incidence	Global	Both	2-4 years	Diabetes mellitus type 1	Rate	2004	11.06618497	16.16095247	6.898030975
Incidence	Global	Both	5-9 years	Diabetes mellitus type 2	Rate	2004	0	0	0
Incidence	Global	Both	10-14 years	Diabetes mellitus type 2	Rate	2004	0	0	0
Incidence	Global	Both	15-19 years	Diabetes mellitus type 2	Rate	2004	114.3229312	148.377527	83.09301068
Incidence	Global	Both	5-9 years	Diabetes mellitus type 1	Rate	2004	11.83298312	16.95595383	7.995675623
Incidence	Global	Both	10-14 years	Diabetes mellitus type 1	Rate	2004	9.864494091	15.13393701	5.32125628
Incidence	Global	Both	15-19 years	Diabetes mellitus type 1	Rate	2004	7.194582384	11.56285821	3.283690663
Deaths	Global	Both	5-9 years	Diabetes mellitus type 1	Rate	2005	0.198753063	0.260837292	0.149036838
Deaths	Global	Both	10-14 years	Diabetes mellitus type 1	Rate	2005	0.268665851	0.355964803	0.204314284
Deaths	Global	Both	15-19 years	Diabetes mellitus type 1	Rate	2005	0.322535647	0.35954729	0.285360638
Deaths	Global	Both	<1 year	Diabetes mellitus type 1	Rate	2005	1.105968516	1.363769925	0.792569286
Deaths	Global	Both	2-4 years	Diabetes mellitus type 1	Rate	2005	0.17206813	0.239149981	0.093213793
Deaths	Global	Both	15-19 years	Diabetes mellitus type 2	Rate	2005	0.301751011	0.333459469	0.266664146
DALYs (Disability-Adjusted Life Years)	Global	Both	5-9 years	Diabetes mellitus type 1	Rate	2005	20.15137277	26.05024876	15.57149564
DALYs (Disability-Adjusted Life Years)	Global	Both	10-14 years	Diabetes mellitus type 1	Rate	2005	27.20794792	34.99039573	21.53944377
DALYs (Disability-Adjusted Life Years)	Global	Both	15-19 years	Diabetes mellitus type 1	Rate	2005	31.85619183	37.2434923	27.36839088
DALYs (Disability-Adjusted Life Years)	Global	Both	<1 year	Diabetes mellitus type 1	Rate	2005	99.15245312	122.2260727	71.06094523
DALYs (Disability-Adjusted Life Years)	Global	Both	2-4 years	Diabetes mellitus type 1	Rate	2005	16.48555229	22.51311296	9.649885631
DALYs (Disability-Adjusted Life Years)	Global	Both	5-9 years	Diabetes mellitus type 2	Rate	2005	0	0	0
DALYs (Disability-Adjusted Life Years)	Global	Both	10-14 years	Diabetes mellitus type 2	Rate	2005	0	0	0
DALYs (Disability-Adjusted Life Years)	Global	Both	15-19 years	Diabetes mellitus type 2	Rate	2005	46.35168324	61.8747589	36.46093977
DALYs (Disability-Adjusted Life Years)	Global	Both	<1 year	Diabetes mellitus type 2	Rate	2005	0	0	0
DALYs (Disability-Adjusted Life Years)	Global	Both	2-4 years	Diabetes mellitus type 2	Rate	2005	0	0	0
Incidence	Global	Both	<1 year	Diabetes mellitus type 2	Rate	2005	0	0	0
Incidence	Global	Both	2-4 years	Diabetes mellitus type 2	Rate	2005	0	0	0
Incidence	Global	Both	<1 year	Diabetes mellitus type 1	Rate	2005	5.503578105	7.133283066	4.222743361
Incidence	Global	Both	2-4 years	Diabetes mellitus type 1	Rate	2005	11.11694468	16.22988944	6.937252653
Incidence	Global	Both	5-9 years	Diabetes mellitus type 2	Rate	2005	0	0	0
Incidence	Global	Both	10-14 years	Diabetes mellitus type 2	Rate	2005	0	0	0
Incidence	Global	Both	15-19 years	Diabetes mellitus type 2	Rate	2005	117.1401365	151.6820242	85.31580255
Incidence	Global	Both	5-9 years	Diabetes mellitus type 1	Rate	2005	11.87174427	17.0287294	8.005601988
Incidence	Global	Both	10-14 years	Diabetes mellitus type 1	Rate	2005	9.961564072	15.28397211	5.360059679
Incidence	Global	Both	15-19 years	Diabetes mellitus type 1	Rate	2005	7.237412626	11.62673611	3.298357659
Deaths	Global	Both	5-9 years	Diabetes mellitus type 1	Rate	2006	0.200627769	0.264238187	0.148622607
Deaths	Global	Both	10-14 years	Diabetes mellitus type 1	Rate	2006	0.272606424	0.364498152	0.206841432
Deaths	Global	Both	15-19 years	Diabetes mellitus type 1	Rate	2006	0.312318233	0.348491894	0.276965931
Deaths	Global	Both	<1 year	Diabetes mellitus type 1	Rate	2006	1.098337942	1.354486839	0.782893266
Deaths	Global	Both	2-4 years	Diabetes mellitus type 1	Rate	2006	0.172898553	0.240421368	0.09440981
Deaths	Global	Both	15-19 years	Diabetes mellitus type 2	Rate	2006	0.297532349	0.328781405	0.263308389
DALYs (Disability-Adjusted Life Years)	Global	Both	5-9 years	Diabetes mellitus type 1	Rate	2006	20.34008676	26.41294305	15.64061461
DALYs (Disability-Adjusted Life Years)	Global	Both	10-14 years	Diabetes mellitus type 1	Rate	2006	27.57828962	35.96301041	21.92688067
DALYs (Disability-Adjusted Life Years)	Global	Both	15-19 years	Diabetes mellitus type 1	Rate	2006	31.1936202	36.67299075	26.70847455
DALYs (Disability-Adjusted Life Years)	Global	Both	<1 year	Diabetes mellitus type 1	Rate	2006	98.46597565	121.4249417	70.22845417
DALYs (Disability-Adjusted Life Years)	Global	Both	2-4 years	Diabetes mellitus type 1	Rate	2006	16.57205094	22.64974513	9.850631908
DALYs (Disability-Adjusted Life Years)	Global	Both	5-9 years	Diabetes mellitus type 2	Rate	2006	0	0	0
DALYs (Disability-Adjusted Life Years)	Global	Both	10-14 years	Diabetes mellitus type 2	Rate	2006	0	0	0
DALYs (Disability-Adjusted Life Years)	Global	Both	15-19 years	Diabetes mellitus type 2	Rate	2006	46.62048977	62.40362525	36.42401443
DALYs (Disability-Adjusted Life Years)	Global	Both	<1 year	Diabetes mellitus type 2	Rate	2006	0	0	0
DALYs (Disability-Adjusted Life Years)	Global	Both	2-4 years	Diabetes mellitus type 2	Rate	2006	0	0	0
Incidence	Global	Both	<1 year	Diabetes mellitus type 2	Rate	2006	0	0	0
Incidence	Global	Both	2-4 years	Diabetes mellitus type 2	Rate	2006	0	0	0
Incidence	Global	Both	<1 year	Diabetes mellitus type 1	Rate	2006	5.543471135	7.191773429	4.252857239
Incidence	Global	Both	2-4 years	Diabetes mellitus type 1	Rate	2006	11.17509572	16.31918705	6.969483194
Incidence	Global	Both	5-9 years	Diabetes mellitus type 2	Rate	2006	0	0	0
Incidence	Global	Both	10-14 years	Diabetes mellitus type 2	Rate	2006	0	0	0
Incidence	Global	Both	15-19 years	Diabetes mellitus type 2	Rate	2006	119.5983178	154.6126274	87.42491821
Incidence	Global	Both	5-9 years	Diabetes mellitus type 1	Rate	2006	11.90354926	17.08886135	8.019828034
Incidence	Global	Both	10-14 years	Diabetes mellitus type 1	Rate	2006	10.04751433	15.42257091	5.401270502
Incidence	Global	Both	15-19 years	Diabetes mellitus type 1	Rate	2006	7.3082121	11.74178703	3.33546168
Deaths	Global	Both	5-9 years	Diabetes mellitus type 1	Rate	2007	0.196671507	0.256213516	0.14544178
Deaths	Global	Both	10-14 years	Diabetes mellitus type 1	Rate	2007	0.270705726	0.357848632	0.203491967
Deaths	Global	Both	15-19 years	Diabetes mellitus type 1	Rate	2007	0.305824205	0.340600213	0.270899252
Deaths	Global	Both	<1 year	Diabetes mellitus type 1	Rate	2007	1.086431556	1.335977628	0.781427654
Deaths	Global	Both	2-4 years	Diabetes mellitus type 1	Rate	2007	0.172229356	0.239606476	0.094665085
Deaths	Global	Both	15-19 years	Diabetes mellitus type 2	Rate	2007	0.297919716	0.331529893	0.261823452
DALYs (Disability-Adjusted Life Years)	Global	Both	5-9 years	Diabetes mellitus type 1	Rate	2007	20.03342696	25.39604687	15.28669309
DALYs (Disability-Adjusted Life Years)	Global	Both	10-14 years	Diabetes mellitus type 1	Rate	2007	27.49690453	35.81718	21.6860539
DALYs (Disability-Adjusted Life Years)	Global	Both	15-19 years	Diabetes mellitus type 1	Rate	2007	30.83222477	36.38456843	26.29153072
DALYs (Disability-Adjusted Life Years)	Global	Both	<1 year	Diabetes mellitus type 1	Rate	2007	97.39828462	119.7747892	70.04598567
DALYs (Disability-Adjusted Life Years)	Global	Both	2-4 years	Diabetes mellitus type 1	Rate	2007	16.53161453	22.49993603	9.850369021
DALYs (Disability-Adjusted Life Years)	Global	Both	5-9 years	Diabetes mellitus type 2	Rate	2007	0	0	0
DALYs (Disability-Adjusted Life Years)	Global	Both	10-14 years	Diabetes mellitus type 2	Rate	2007	0	0	0
DALYs (Disability-Adjusted Life Years)	Global	Both	15-19 years	Diabetes mellitus type 2	Rate	2007	47.26316811	63.66801412	36.88708639
DALYs (Disability-Adjusted Life Years)	Global	Both	<1 year	Diabetes mellitus type 2	Rate	2007	0	0	0
DALYs (Disability-Adjusted Life Years)	Global	Both	2-4 years	Diabetes mellitus type 2	Rate	2007	0	0	0
Incidence	Global	Both	<1 year	Diabetes mellitus type 2	Rate	2007	0	0	0
Incidence	Global	Both	2-4 years	Diabetes mellitus type 2	Rate	2007	0	0	0
Incidence	Global	Both	<1 year	Diabetes mellitus type 1	Rate	2007	5.582018047	7.246039124	4.27971219
Incidence	Global	Both	2-4 years	Diabetes mellitus type 1	Rate	2007	11.23999402	16.41888586	7.002724149
Incidence	Global	Both	5-9 years	Diabetes mellitus type 2	Rate	2007	0	0	0
Incidence	Global	Both	10-14 years	Diabetes mellitus type 2	Rate	2007	0	0	0
Incidence	Global	Both	15-19 years	Diabetes mellitus type 2	Rate	2007	121.9499059	157.522056	89.42040575
Incidence	Global	Both	5-9 years	Diabetes mellitus type 1	Rate	2007	11.93423374	17.1529429	8.031279743
Incidence	Global	Both	10-14 years	Diabetes mellitus type 1	Rate	2007	10.13728856	15.56892493	5.446901396
Incidence	Global	Both	15-19 years	Diabetes mellitus type 1	Rate	2007	7.407433433	11.90366564	3.388815618
Deaths	Global	Both	5-9 years	Diabetes mellitus type 1	Rate	2008	0.193026856	0.24812101	0.142755645
Deaths	Global	Both	10-14 years	Diabetes mellitus type 1	Rate	2008	0.26726165	0.34914598	0.199941119
Deaths	Global	Both	15-19 years	Diabetes mellitus type 1	Rate	2008	0.304522489	0.33989649	0.269920116
Deaths	Global	Both	<1 year	Diabetes mellitus type 1	Rate	2008	1.068979706	1.313146063	0.76781196
Deaths	Global	Both	2-4 years	Diabetes mellitus type 1	Rate	2008	0.169012218	0.235293119	0.093747105
Deaths	Global	Both	15-19 years	Diabetes mellitus type 2	Rate	2008	0.301185384	0.333215689	0.26459306
DALYs (Disability-Adjusted Life Years)	Global	Both	5-9 years	Diabetes mellitus type 1	Rate	2008	19.7603508	24.72287265	15.13721405
DALYs (Disability-Adjusted Life Years)	Global	Both	10-14 years	Diabetes mellitus type 1	Rate	2008	27.29028291	35.53326389	21.3675035
DALYs (Disability-Adjusted Life Years)	Global	Both	15-19 years	Diabetes mellitus type 1	Rate	2008	30.85716625	36.41673375	26.29087511
DALYs (Disability-Adjusted Life Years)	Global	Both	<1 year	Diabetes mellitus type 1	Rate	2008	95.83612444	117.7368619	68.82463383
DALYs (Disability-Adjusted Life Years)	Global	Both	2-4 years	Diabetes mellitus type 1	Rate	2008	16.26495818	22.1932229	9.748315387
DALYs (Disability-Adjusted Life Years)	Global	Both	5-9 years	Diabetes mellitus type 2	Rate	2008	0	0	0
DALYs (Disability-Adjusted Life Years)	Global	Both	10-14 years	Diabetes mellitus type 2	Rate	2008	0	0	0
DALYs (Disability-Adjusted Life Years)	Global	Both	15-19 years	Diabetes mellitus type 2	Rate	2008	48.13990489	64.79392323	37.31849673
DALYs (Disability-Adjusted Life Years)	Global	Both	<1 year	Diabetes mellitus type 2	Rate	2008	0	0	0
DALYs (Disability-Adjusted Life Years)	Global	Both	2-4 years	Diabetes mellitus type 2	Rate	2008	0	0	0
Incidence	Global	Both	<1 year	Diabetes mellitus type 2	Rate	2008	0	0	0
Incidence	Global	Both	2-4 years	Diabetes mellitus type 2	Rate	2008	0	0	0
Incidence	Global	Both	<1 year	Diabetes mellitus type 1	Rate	2008	5.620595708	7.301008618	4.306038104
Incidence	Global	Both	2-4 years	Diabetes mellitus type 1	Rate	2008	11.2981182	16.50930949	7.027939695
Incidence	Global	Both	5-9 years	Diabetes mellitus type 2	Rate	2008	0	0	0
Incidence	Global	Both	10-14 years	Diabetes mellitus type 2	Rate	2008	0	0	0
Incidence	Global	Both	15-19 years	Diabetes mellitus type 2	Rate	2008	124.1235308	160.2160057	91.2533257
Incidence	Global	Both	5-9 years	Diabetes mellitus type 1	Rate	2008	11.9609809	17.21464525	8.04927661
Incidence	Global	Both	10-14 years	Diabetes mellitus type 1	Rate	2008	10.22334633	15.70909404	5.490624412
Incidence	Global	Both	15-19 years	Diabetes mellitus type 1	Rate	2008	7.519139955	12.08509479	3.448019461
Deaths	Global	Both	5-9 years	Diabetes mellitus type 1	Rate	2009	0.187521703	0.243052068	0.137710579
Deaths	Global	Both	10-14 years	Diabetes mellitus type 1	Rate	2009	0.264938	0.337664997	0.197389961
Deaths	Global	Both	15-19 years	Diabetes mellitus type 1	Rate	2009	0.302892631	0.338863439	0.267326532
Deaths	Global	Both	<1 year	Diabetes mellitus type 1	Rate	2009	1.053322432	1.285863243	0.74899966
Deaths	Global	Both	2-4 years	Diabetes mellitus type 1	Rate	2009	0.166216191	0.232432557	0.092312898
Deaths	Global	Both	15-19 years	Diabetes mellitus type 2	Rate	2009	0.306923348	0.342361272	0.271457972
DALYs (Disability-Adjusted Life Years)	Global	Both	5-9 years	Diabetes mellitus type 1	Rate	2009	19.32903985	24.11475767	14.81293042
DALYs (Disability-Adjusted Life Years)	Global	Both	10-14 years	Diabetes mellitus type 1	Rate	2009	27.17787782	34.9045701	21.14243233
DALYs (Disability-Adjusted Life Years)	Global	Both	15-19 years	Diabetes mellitus type 1	Rate	2009	30.86852053	36.57344951	26.13122703
DALYs (Disability-Adjusted Life Years)	Global	Both	<1 year	Diabetes mellitus type 1	Rate	2009	94.43244962	115.2504038	67.13673477
DALYs (Disability-Adjusted Life Years)	Global	Both	2-4 years	Diabetes mellitus type 1	Rate	2009	16.03157333	21.93006877	9.634048757
DALYs (Disability-Adjusted Life Years)	Global	Both	5-9 years	Diabetes mellitus type 2	Rate	2009	0	0	0
DALYs (Disability-Adjusted Life Years)	Global	Both	10-14 years	Diabetes mellitus type 2	Rate	2009	0	0	0
DALYs (Disability-Adjusted Life Years)	Global	Both	15-19 years	Diabetes mellitus type 2	Rate	2009	49.19285861	66.03473929	38.47924018
DALYs (Disability-Adjusted Life Years)	Global	Both	<1 year	Diabetes mellitus type 2	Rate	2009	0	0	0
DALYs (Disability-Adjusted Life Years)	Global	Both	2-4 years	Diabetes mellitus type 2	Rate	2009	0	0	0
Incidence	Global	Both	<1 year	Diabetes mellitus type 2	Rate	2009	0	0	0
Incidence	Global	Both	2-4 years	Diabetes mellitus type 2	Rate	2009	0	0	0
Incidence	Global	Both	<1 year	Diabetes mellitus type 1	Rate	2009	5.664546941	7.362172627	4.338977094
Incidence	Global	Both	2-4 years	Diabetes mellitus type 1	Rate	2009	11.34259314	16.57913452	7.040941092
Incidence	Global	Both	5-9 years	Diabetes mellitus type 2	Rate	2009	0	0	0
Incidence	Global	Both	10-14 years	Diabetes mellitus type 2	Rate	2009	0	0	0
Incidence	Global	Both	15-19 years	Diabetes mellitus type 2	Rate	2009	126.0393933	162.236516	92.78829715
Incidence	Global	Both	5-9 years	Diabetes mellitus type 1	Rate	2009	11.97955198	17.26590904	8.061553294
Incidence	Global	Both	10-14 years	Diabetes mellitus type 1	Rate	2009	10.29793687	15.82873236	5.526916466
Incidence	Global	Both	15-19 years	Diabetes mellitus type 1	Rate	2009	7.62789166	12.26087555	3.502379354
Deaths	Global	Both	5-9 years	Diabetes mellitus type 1	Rate	2010	0.1795645	0.228599328	0.129935371
Deaths	Global	Both	10-14 years	Diabetes mellitus type 1	Rate	2010	0.260409567	0.326784497	0.19241505
Deaths	Global	Both	15-19 years	Diabetes mellitus type 1	Rate	2010	0.301183377	0.339722405	0.264985504
Deaths	Global	Both	<1 year	Diabetes mellitus type 1	Rate	2010	1.044034293	1.273789081	0.736264491
Deaths	Global	Both	2-4 years	Diabetes mellitus type 1	Rate	2010	0.162807382	0.229835206	0.091490824
Deaths	Global	Both	15-19 years	Diabetes mellitus type 2	Rate	2010	0.311861455	0.3473406	0.274036802
DALYs (Disability-Adjusted Life Years)	Global	Both	5-9 years	Diabetes mellitus type 1	Rate	2010	18.68652063	23.09143377	14.17188866
DALYs (Disability-Adjusted Life Years)	Global	Both	10-14 years	Diabetes mellitus type 1	Rate	2010	26.86974744	33.64536479	20.79135891
DALYs (Disability-Adjusted Life Years)	Global	Both	15-19 years	Diabetes mellitus type 1	Rate	2010	30.84651229	36.61219402	26.10664793
DALYs (Disability-Adjusted Life Years)	Global	Both	<1 year	Diabetes mellitus type 1	Rate	2010	93.60037509	114.1677047	65.99540014
DALYs (Disability-Adjusted Life Years)	Global	Both	2-4 years	Diabetes mellitus type 1	Rate	2010	15.74282662	21.70786583	9.57370896
DALYs (Disability-Adjusted Life Years)	Global	Both	5-9 years	Diabetes mellitus type 2	Rate	2010	0	0	0
DALYs (Disability-Adjusted Life Years)	Global	Both	10-14 years	Diabetes mellitus type 2	Rate	2010	0	0	0
DALYs (Disability-Adjusted Life Years)	Global	Both	15-19 years	Diabetes mellitus type 2	Rate	2010	50.14470251	67.13484349	39.00989549
DALYs (Disability-Adjusted Life Years)	Global	Both	<1 year	Diabetes mellitus type 2	Rate	2010	0	0	0
DALYs (Disability-Adjusted Life Years)	Global	Both	2-4 years	Diabetes mellitus type 2	Rate	2010	0	0	0
Incidence	Global	Both	<1 year	Diabetes mellitus type 2	Rate	2010	0	0	0
Incidence	Global	Both	2-4 years	Diabetes mellitus type 2	Rate	2010	0	0	0
Incidence	Global	Both	<1 year	Diabetes mellitus type 1	Rate	2010	5.732680225	7.452446344	4.391832873
Incidence	Global	Both	2-4 years	Diabetes mellitus type 1	Rate	2010	11.37474386	16.62883168	7.044576173
Incidence	Global	Both	5-9 years	Diabetes mellitus type 2	Rate	2010	0	0	0
Incidence	Global	Both	10-14 years	Diabetes mellitus type 2	Rate	2010	0	0	0
Incidence	Global	Both	15-19 years	Diabetes mellitus type 2	Rate	2010	127.6952997	163.9096318	94.02875036
Incidence	Global	Both	5-9 years	Diabetes mellitus type 1	Rate	2010	11.98100173	17.29288704	8.056805178
Incidence	Global	Both	10-14 years	Diabetes mellitus type 1	Rate	2010	10.34880602	15.90027758	5.547085634
Incidence	Global	Both	15-19 years	Diabetes mellitus type 1	Rate	2010	7.719357271	12.41066567	3.544807118
Deaths	Global	Both	5-9 years	Diabetes mellitus type 1	Rate	2011	0.180014373	0.226011604	0.130722779
Deaths	Global	Both	10-14 years	Diabetes mellitus type 1	Rate	2011	0.255539165	0.323179982	0.186885065
Deaths	Global	Both	15-19 years	Diabetes mellitus type 1	Rate	2011	0.302587035	0.337642736	0.266331646
Deaths	Global	Both	<1 year	Diabetes mellitus type 1	Rate	2011	1.039141236	1.272164084	0.73358569
Deaths	Global	Both	2-4 years	Diabetes mellitus type 1	Rate	2011	0.161527231	0.228999728	0.091297801
Deaths	Global	Both	15-19 years	Diabetes mellitus type 2	Rate	2011	0.318037934	0.355571535	0.281037698
DALYs (Disability-Adjusted Life Years)	Global	Both	5-9 years	Diabetes mellitus type 1	Rate	2011	18.74308539	23.19989734	14.30542171
DALYs (Disability-Adjusted Life Years)	Global	Both	10-14 years	Diabetes mellitus type 1	Rate	2011	26.52621728	33.32967342	20.46778553
DALYs (Disability-Adjusted Life Years)	Global	Both	15-19 years	Diabetes mellitus type 1	Rate	2011	31.03314513	36.68392336	26.22312586
DALYs (Disability-Adjusted Life Years)	Global	Both	<1 year	Diabetes mellitus type 1	Rate	2011	93.16253201	114.0446239	65.77848078
DALYs (Disability-Adjusted Life Years)	Global	Both	2-4 years	Diabetes mellitus type 1	Rate	2011	15.63785653	21.64007081	9.417553703
DALYs (Disability-Adjusted Life Years)	Global	Both	5-9 years	Diabetes mellitus type 2	Rate	2011	0	0	0
DALYs (Disability-Adjusted Life Years)	Global	Both	10-14 years	Diabetes mellitus type 2	Rate	2011	0	0	0
DALYs (Disability-Adjusted Life Years)	Global	Both	15-19 years	Diabetes mellitus type 2	Rate	2011	51.15883782	68.38794365	39.99230843
DALYs (Disability-Adjusted Life Years)	Global	Both	<1 year	Diabetes mellitus type 2	Rate	2011	0	0	0
DALYs (Disability-Adjusted Life Years)	Global	Both	2-4 years	Diabetes mellitus type 2	Rate	2011	0	0	0
Incidence	Global	Both	<1 year	Diabetes mellitus type 2	Rate	2011	0	0	0
Incidence	Global	Both	2-4 years	Diabetes mellitus type 2	Rate	2011	0	0	0
Incidence	Global	Both	<1 year	Diabetes mellitus type 1	Rate	2011	5.792584946	7.540333392	4.424170533
Incidence	Global	Both	2-4 years	Diabetes mellitus type 1	Rate	2011	11.41367508	16.70591729	7.070821311
Incidence	Global	Both	5-9 years	Diabetes mellitus type 2	Rate	2011	0	0	0
Incidence	Global	Both	10-14 years	Diabetes mellitus type 2	Rate	2011	0	0	0
Incidence	Global	Both	15-19 years	Diabetes mellitus type 2	Rate	2011	129.2988758	166.2851674	95.24782107
Incidence	Global	Both	5-9 years	Diabetes mellitus type 1	Rate	2011	11.9748343	17.31043129	8.013074814
Incidence	Global	Both	10-14 years	Diabetes mellitus type 1	Rate	2011	10.35938018	15.93058763	5.508609375
Incidence	Global	Both	15-19 years	Diabetes mellitus type 1	Rate	2011	7.785231778	12.54771222	3.556664508
Deaths	Global	Both	5-9 years	Diabetes mellitus type 1	Rate	2012	0.184141988	0.232732056	0.132540229
Deaths	Global	Both	10-14 years	Diabetes mellitus type 1	Rate	2012	0.252562043	0.325240034	0.184045476
Deaths	Global	Both	15-19 years	Diabetes mellitus type 1	Rate	2012	0.296608739	0.32989424	0.261087857
Deaths	Global	Both	<1 year	Diabetes mellitus type 1	Rate	2012	1.02713329	1.254401546	0.725018155
Deaths	Global	Both	2-4 years	Diabetes mellitus type 1	Rate	2012	0.161441656	0.230557903	0.089827994
Deaths	Global	Both	15-19 years	Diabetes mellitus type 2	Rate	2012	0.319671002	0.358635444	0.282786341
DALYs (Disability-Adjusted Life Years)	Global	Both	5-9 years	Diabetes mellitus type 1	Rate	2012	19.09969433	23.83054299	14.45800771
DALYs (Disability-Adjusted Life Years)	Global	Both	10-14 years	Diabetes mellitus type 1	Rate	2012	26.31852172	33.15550038	20.30867407
DALYs (Disability-Adjusted Life Years)	Global	Both	15-19 years	Diabetes mellitus type 1	Rate	2012	30.6597352	36.45399334	25.815688
DALYs (Disability-Adjusted Life Years)	Global	Both	<1 year	Diabetes mellitus type 1	Rate	2012	92.08542004	112.4581572	65.00823552
DALYs (Disability-Adjusted Life Years)	Global	Both	2-4 years	Diabetes mellitus type 1	Rate	2012	15.63822011	21.77747716	9.269646804
DALYs (Disability-Adjusted Life Years)	Global	Both	5-9 years	Diabetes mellitus type 2	Rate	2012	0	0	0
DALYs (Disability-Adjusted Life Years)	Global	Both	10-14 years	Diabetes mellitus type 2	Rate	2012	0	0	0
DALYs (Disability-Adjusted Life Years)	Global	Both	15-19 years	Diabetes mellitus type 2	Rate	2012	51.86082338	69.11562704	40.04276504
DALYs (Disability-Adjusted Life Years)	Global	Both	<1 year	Diabetes mellitus type 2	Rate	2012	0	0	0
DALYs (Disability-Adjusted Life Years)	Global	Both	2-4 years	Diabetes mellitus type 2	Rate	2012	0	0	0
Incidence	Global	Both	<1 year	Diabetes mellitus type 2	Rate	2012	0	0	0
Incidence	Global	Both	2-4 years	Diabetes mellitus type 2	Rate	2012	0	0	0
Incidence	Global	Both	<1 year	Diabetes mellitus type 1	Rate	2012	5.796892589	7.56182041	4.408198725
Incidence	Global	Both	2-4 years	Diabetes mellitus type 1	Rate	2012	11.48274002	16.83488891	7.110867386
Incidence	Global	Both	5-9 years	Diabetes mellitus type 2	Rate	2012	0	0	0
Incidence	Global	Both	10-14 years	Diabetes mellitus type 2	Rate	2012	0	0	0
Incidence	Global	Both	15-19 years	Diabetes mellitus type 2	Rate	2012	131.0217832	168.8201857	96.55387054
Incidence	Global	Both	5-9 years	Diabetes mellitus type 1	Rate	2012	11.9705477	17.33374233	7.940912512
Incidence	Global	Both	10-14 years	Diabetes mellitus type 1	Rate	2012	10.33494257	15.92334806	5.462483986
Incidence	Global	Both	15-19 years	Diabetes mellitus type 1	Rate	2012	7.830857104	12.66298009	3.545249465
Deaths	Global	Both	5-9 years	Diabetes mellitus type 1	Rate	2013	0.177596361	0.223624119	0.128695961
Deaths	Global	Both	10-14 years	Diabetes mellitus type 1	Rate	2013	0.250435662	0.317407742	0.18217844
Deaths	Global	Both	15-19 years	Diabetes mellitus type 1	Rate	2013	0.296413605	0.329792507	0.261386429
Deaths	Global	Both	<1 year	Diabetes mellitus type 1	Rate	2013	1.016735075	1.233805112	0.714567931
Deaths	Global	Both	2-4 years	Diabetes mellitus type 1	Rate	2013	0.163023257	0.234160491	0.092150596
Deaths	Global	Both	15-19 years	Diabetes mellitus type 2	Rate	2013	0.325765638	0.364442212	0.287915719
DALYs (Disability-Adjusted Life Years)	Global	Both	5-9 years	Diabetes mellitus type 1	Rate	2013	18.57580629	23.10750415	13.83539173
DALYs (Disability-Adjusted Life Years)	Global	Both	10-14 years	Diabetes mellitus type 1	Rate	2013	26.17895932	32.70018219	20.03736093
DALYs (Disability-Adjusted Life Years)	Global	Both	15-19 years	Diabetes mellitus type 1	Rate	2013	30.69211842	36.56070158	25.97424759
DALYs (Disability-Adjusted Life Years)	Global	Both	<1 year	Diabetes mellitus type 1	Rate	2013	91.15280654	110.6133101	64.09212899
DALYs (Disability-Adjusted Life Years)	Global	Both	2-4 years	Diabetes mellitus type 1	Rate	2013	15.78914418	22.07504597	9.263917569
DALYs (Disability-Adjusted Life Years)	Global	Both	5-9 years	Diabetes mellitus type 2	Rate	2013	0	0	0
DALYs (Disability-Adjusted Life Years)	Global	Both	10-14 years	Diabetes mellitus type 2	Rate	2013	0	0	0
DALYs (Disability-Adjusted Life Years)	Global	Both	15-19 years	Diabetes mellitus type 2	Rate	2013	52.88417829	70.42819062	40.67353115
DALYs (Disability-Adjusted Life Years)	Global	Both	<1 year	Diabetes mellitus type 2	Rate	2013	0	0	0
DALYs (Disability-Adjusted Life Years)	Global	Both	2-4 years	Diabetes mellitus type 2	Rate	2013	0	0	0
Incidence	Global	Both	<1 year	Diabetes mellitus type 2	Rate	2013	0	0	0
Incidence	Global	Both	2-4 years	Diabetes mellitus type 2	Rate	2013	0	0	0
Incidence	Global	Both	<1 year	Diabetes mellitus type 1	Rate	2013	5.79013408	7.571623334	4.390988992
Incidence	Global	Both	2-4 years	Diabetes mellitus type 1	Rate	2013	11.57307222	16.99690877	7.162176292
Incidence	Global	Both	5-9 years	Diabetes mellitus type 2	Rate	2013	0	0	0
Incidence	Global	Both	10-14 years	Diabetes mellitus type 2	Rate	2013	0	0	0
Incidence	Global	Both	15-19 years	Diabetes mellitus type 2	Rate	2013	132.8853509	171.5164684	97.99797485
Incidence	Global	Both	5-9 years	Diabetes mellitus type 1	Rate	2013	11.96326203	17.35806056	7.884673976
Incidence	Global	Both	10-14 years	Diabetes mellitus type 1	Rate	2013	10.29427666	15.89849369	5.412622655
Incidence	Global	Both	15-19 years	Diabetes mellitus type 1	Rate	2013	7.863463925	12.7583156	3.521783463
Deaths	Global	Both	5-9 years	Diabetes mellitus type 1	Rate	2014	0.16967166	0.2100914	0.122201029
Deaths	Global	Both	10-14 years	Diabetes mellitus type 1	Rate	2014	0.252255829	0.322275352	0.184792763
Deaths	Global	Both	15-19 years	Diabetes mellitus type 1	Rate	2014	0.298477112	0.335016354	0.26151063
Deaths	Global	Both	<1 year	Diabetes mellitus type 1	Rate	2014	1.009330078	1.22164054	0.708465919
Deaths	Global	Both	2-4 years	Diabetes mellitus type 1	Rate	2014	0.163975664	0.235783558	0.091659387
Deaths	Global	Both	15-19 years	Diabetes mellitus type 2	Rate	2014	0.332451751	0.373221348	0.292001966
DALYs (Disability-Adjusted Life Years)	Global	Both	5-9 years	Diabetes mellitus type 1	Rate	2014	17.92713685	22.20109243	13.45294079
DALYs (Disability-Adjusted Life Years)	Global	Both	10-14 years	Diabetes mellitus type 1	Rate	2014	26.33227234	33.0379401	20.01960311
DALYs (Disability-Adjusted Life Years)	Global	Both	15-19 years	Diabetes mellitus type 1	Rate	2014	30.88700928	36.47193476	25.99595719
DALYs (Disability-Adjusted Life Years)	Global	Both	<1 year	Diabetes mellitus type 1	Rate	2014	90.48863259	109.5000853	63.55257915
DALYs (Disability-Adjusted Life Years)	Global	Both	2-4 years	Diabetes mellitus type 1	Rate	2014	15.88354232	22.32090983	9.435424032
DALYs (Disability-Adjusted Life Years)	Global	Both	5-9 years	Diabetes mellitus type 2	Rate	2014	0	0	0
DALYs (Disability-Adjusted Life Years)	Global	Both	10-14 years	Diabetes mellitus type 2	Rate	2014	0	0	0
DALYs (Disability-Adjusted Life Years)	Global	Both	15-19 years	Diabetes mellitus type 2	Rate	2014	53.95003044	72.02897596	41.42619121
DALYs (Disability-Adjusted Life Years)	Global	Both	<1 year	Diabetes mellitus type 2	Rate	2014	0	0	0
DALYs (Disability-Adjusted Life Years)	Global	Both	2-4 years	Diabetes mellitus type 2	Rate	2014	0	0	0
Incidence	Global	Both	<1 year	Diabetes mellitus type 2	Rate	2014	0	0	0
Incidence	Global	Both	2-4 years	Diabetes mellitus type 2	Rate	2014	0	0	0
Incidence	Global	Both	<1 year	Diabetes mellitus type 1	Rate	2014	5.799438726	7.600533105	4.386139849
Incidence	Global	Both	2-4 years	Diabetes mellitus type 1	Rate	2014	11.63979692	17.12565712	7.195553402
Incidence	Global	Both	5-9 years	Diabetes mellitus type 2	Rate	2014	0	0	0
Incidence	Global	Both	10-14 years	Diabetes mellitus type 2	Rate	2014	0	0	0
Incidence	Global	Both	15-19 years	Diabetes mellitus type 2	Rate	2014	134.9437689	174.1359888	99.60426881
Incidence	Global	Both	5-9 years	Diabetes mellitus type 1	Rate	2014	11.95527673	17.38601698	7.829302962
Incidence	Global	Both	10-14 years	Diabetes mellitus type 1	Rate	2014	10.25652079	15.8830675	5.365752079
Incidence	Global	Both	15-19 years	Diabetes mellitus type 1	Rate	2014	7.894191928	12.83952131	3.49588364
Deaths	Global	Both	5-9 years	Diabetes mellitus type 1	Rate	2015	0.167089791	0.206487875	0.118231944
Deaths	Global	Both	10-14 years	Diabetes mellitus type 1	Rate	2015	0.250445121	0.317832049	0.182173066
Deaths	Global	Both	15-19 years	Diabetes mellitus type 1	Rate	2015	0.293804015	0.328251354	0.257699582
Deaths	Global	Both	<1 year	Diabetes mellitus type 1	Rate	2015	0.993095307	1.206256217	0.687608004
Deaths	Global	Both	2-4 years	Diabetes mellitus type 1	Rate	2015	0.161911816	0.23397947	0.089548013
Deaths	Global	Both	15-19 years	Diabetes mellitus type 2	Rate	2015	0.33444389	0.377345568	0.291168778
DALYs (Disability-Adjusted Life Years)	Global	Both	5-9 years	Diabetes mellitus type 1	Rate	2015	17.71866835	21.64806355	13.1089169
DALYs (Disability-Adjusted Life Years)	Global	Both	10-14 years	Diabetes mellitus type 1	Rate	2015	26.20176834	32.76227748	19.90234639
DALYs (Disability-Adjusted Life Years)	Global	Both	15-19 years	Diabetes mellitus type 1	Rate	2015	30.59166295	36.41847488	25.57343378
DALYs (Disability-Adjusted Life Years)	Global	Both	<1 year	Diabetes mellitus type 1	Rate	2015	89.03373075	108.1302587	61.68907508
DALYs (Disability-Adjusted Life Years)	Global	Both	2-4 years	Diabetes mellitus type 1	Rate	2015	15.70754492	22.19649468	9.214115707
DALYs (Disability-Adjusted Life Years)	Global	Both	5-9 years	Diabetes mellitus type 2	Rate	2015	0	0	0
DALYs (Disability-Adjusted Life Years)	Global	Both	10-14 years	Diabetes mellitus type 2	Rate	2015	0	0	0
DALYs (Disability-Adjusted Life Years)	Global	Both	15-19 years	Diabetes mellitus type 2	Rate	2015	54.67752389	73.20460246	42.05732353
DALYs (Disability-Adjusted Life Years)	Global	Both	<1 year	Diabetes mellitus type 2	Rate	2015	0	0	0
DALYs (Disability-Adjusted Life Years)	Global	Both	2-4 years	Diabetes mellitus type 2	Rate	2015	0	0	0
Incidence	Global	Both	<1 year	Diabetes mellitus type 2	Rate	2015	0	0	0
Incidence	Global	Both	2-4 years	Diabetes mellitus type 2	Rate	2015	0	0	0
Incidence	Global	Both	<1 year	Diabetes mellitus type 1	Rate	2015	5.790945004	7.598470726	4.367199959
Incidence	Global	Both	2-4 years	Diabetes mellitus type 1	Rate	2015	11.64558678	17.15447533	7.186586275
Incidence	Global	Both	5-9 years	Diabetes mellitus type 2	Rate	2015	0	0	0
Incidence	Global	Both	10-14 years	Diabetes mellitus type 2	Rate	2015	0	0	0
Incidence	Global	Both	15-19 years	Diabetes mellitus type 2	Rate	2015	137.2987911	177.0027012	101.2176167
Incidence	Global	Both	5-9 years	Diabetes mellitus type 1	Rate	2015	11.96136169	17.42131664	7.78733521
Incidence	Global	Both	10-14 years	Diabetes mellitus type 1	Rate	2015	10.23486537	15.88443445	5.30703635
Incidence	Global	Both	15-19 years	Diabetes mellitus type 1	Rate	2015	7.932831982	12.90795574	3.478100575
Deaths	Global	Both	5-9 years	Diabetes mellitus type 1	Rate	2016	0.165989048	0.203884227	0.118912725
Deaths	Global	Both	10-14 years	Diabetes mellitus type 1	Rate	2016	0.245172189	0.309904893	0.178089246
Deaths	Global	Both	15-19 years	Diabetes mellitus type 1	Rate	2016	0.290521118	0.322652805	0.25437985
Deaths	Global	Both	<1 year	Diabetes mellitus type 1	Rate	2016	0.972696909	1.192079126	0.664391463
Deaths	Global	Both	2-4 years	Diabetes mellitus type 1	Rate	2016	0.15881335	0.230601948	0.087755466
Deaths	Global	Both	15-19 years	Diabetes mellitus type 2	Rate	2016	0.339084259	0.381179417	0.295780348
DALYs (Disability-Adjusted Life Years)	Global	Both	5-9 years	Diabetes mellitus type 1	Rate	2016	17.62833942	21.63778662	13.07830717
DALYs (Disability-Adjusted Life Years)	Global	Both	10-14 years	Diabetes mellitus type 1	Rate	2016	25.79645449	32.55349132	19.51230681
DALYs (Disability-Adjusted Life Years)	Global	Both	15-19 years	Diabetes mellitus type 1	Rate	2016	30.4022335	36.22290214	25.40500453
DALYs (Disability-Adjusted Life Years)	Global	Both	<1 year	Diabetes mellitus type 1	Rate	2016	87.20691766	106.8518819	59.62215577
DALYs (Disability-Adjusted Life Years)	Global	Both	2-4 years	Diabetes mellitus type 1	Rate	2016	15.43453608	21.91490494	9.037812145
DALYs (Disability-Adjusted Life Years)	Global	Both	5-9 years	Diabetes mellitus type 2	Rate	2016	0	0	0
DALYs (Disability-Adjusted Life Years)	Global	Both	10-14 years	Diabetes mellitus type 2	Rate	2016	0	0	0
DALYs (Disability-Adjusted Life Years)	Global	Both	15-19 years	Diabetes mellitus type 2	Rate	2016	55.67063701	74.43919269	42.56058231
DALYs (Disability-Adjusted Life Years)	Global	Both	<1 year	Diabetes mellitus type 2	Rate	2016	0	0	0
DALYs (Disability-Adjusted Life Years)	Global	Both	2-4 years	Diabetes mellitus type 2	Rate	2016	0	0	0
Incidence	Global	Both	<1 year	Diabetes mellitus type 2	Rate	2016	0	0	0
Incidence	Global	Both	2-4 years	Diabetes mellitus type 2	Rate	2016	0	0	0
Incidence	Global	Both	<1 year	Diabetes mellitus type 1	Rate	2016	5.777268142	7.606516139	4.332701095
Incidence	Global	Both	2-4 years	Diabetes mellitus type 1	Rate	2016	11.60174977	17.17146153	7.078379457
Incidence	Global	Both	5-9 years	Diabetes mellitus type 2	Rate	2016	0	0	0
Incidence	Global	Both	10-14 years	Diabetes mellitus type 2	Rate	2016	0	0	0
Incidence	Global	Both	15-19 years	Diabetes mellitus type 2	Rate	2016	140.3730828	180.6450582	103.6459132
Incidence	Global	Both	5-9 years	Diabetes mellitus type 1	Rate	2016	11.97649241	17.49842816	7.752055369
Incidence	Global	Both	10-14 years	Diabetes mellitus type 1	Rate	2016	10.24271973	15.91195076	5.296849311
Incidence	Global	Both	15-19 years	Diabetes mellitus type 1	Rate	2016	7.989433821	13.01428515	3.482192713
Deaths	Global	Both	5-9 years	Diabetes mellitus type 1	Rate	2017	0.161209484	0.20066189	0.114629213
Deaths	Global	Both	10-14 years	Diabetes mellitus type 1	Rate	2017	0.243108982	0.310195377	0.174685253
Deaths	Global	Both	15-19 years	Diabetes mellitus type 1	Rate	2017	0.29175119	0.325707508	0.253720216
Deaths	Global	Both	<1 year	Diabetes mellitus type 1	Rate	2017	0.949990744	1.172296486	0.638809647
Deaths	Global	Both	2-4 years	Diabetes mellitus type 1	Rate	2017	0.153737158	0.224678406	0.08413312
Deaths	Global	Both	15-19 years	Diabetes mellitus type 2	Rate	2017	0.341259434	0.38615102	0.298351956
DALYs (Disability-Adjusted Life Years)	Global	Both	5-9 years	Diabetes mellitus type 1	Rate	2017	17.23353715	21.07458385	12.79731855
DALYs (Disability-Adjusted Life Years)	Global	Both	10-14 years	Diabetes mellitus type 1	Rate	2017	25.63727501	32.25807754	19.40888196
DALYs (Disability-Adjusted Life Years)	Global	Both	15-19 years	Diabetes mellitus type 1	Rate	2017	30.52980785	36.52331604	25.42660782
DALYs (Disability-Adjusted Life Years)	Global	Both	<1 year	Diabetes mellitus type 1	Rate	2017	85.17411983	105.0469957	57.29019702
DALYs (Disability-Adjusted Life Years)	Global	Both	2-4 years	Diabetes mellitus type 1	Rate	2017	14.98782288	21.26634587	8.821756251
DALYs (Disability-Adjusted Life Years)	Global	Both	5-9 years	Diabetes mellitus type 2	Rate	2017	0	0	0
DALYs (Disability-Adjusted Life Years)	Global	Both	10-14 years	Diabetes mellitus type 2	Rate	2017	0	0	0
DALYs (Disability-Adjusted Life Years)	Global	Both	15-19 years	Diabetes mellitus type 2	Rate	2017	56.57472526	75.78295667	43.51135393
DALYs (Disability-Adjusted Life Years)	Global	Both	<1 year	Diabetes mellitus type 2	Rate	2017	0	0	0
DALYs (Disability-Adjusted Life Years)	Global	Both	2-4 years	Diabetes mellitus type 2	Rate	2017	0	0	0
Incidence	Global	Both	<1 year	Diabetes mellitus type 2	Rate	2017	0	0	0
Incidence	Global	Both	2-4 years	Diabetes mellitus type 2	Rate	2017	0	0	0
Incidence	Global	Both	<1 year	Diabetes mellitus type 1	Rate	2017	5.808862089	7.67403418	4.318606988
Incidence	Global	Both	2-4 years	Diabetes mellitus type 1	Rate	2017	11.5442279	17.18837651	6.951072338
Incidence	Global	Both	5-9 years	Diabetes mellitus type 2	Rate	2017	0	0	0
Incidence	Global	Both	10-14 years	Diabetes mellitus type 2	Rate	2017	0	0	0
Incidence	Global	Both	15-19 years	Diabetes mellitus type 2	Rate	2017	144.2729025	185.3534717	106.5093472
Incidence	Global	Both	5-9 years	Diabetes mellitus type 1	Rate	2017	11.98066641	17.58005599	7.70683524
Incidence	Global	Both	10-14 years	Diabetes mellitus type 1	Rate	2017	10.27422898	15.97570359	5.293712645
Incidence	Global	Both	15-19 years	Diabetes mellitus type 1	Rate	2017	8.060325066	13.15250031	3.481665594
Deaths	Global	Both	5-9 years	Diabetes mellitus type 1	Rate	2018	0.15301282	0.189370929	0.107211922
Deaths	Global	Both	10-14 years	Diabetes mellitus type 1	Rate	2018	0.23601317	0.301175765	0.169599797
Deaths	Global	Both	15-19 years	Diabetes mellitus type 1	Rate	2018	0.284424938	0.319504197	0.246132384
Deaths	Global	Both	<1 year	Diabetes mellitus type 1	Rate	2018	0.931576794	1.155324929	0.626449427
Deaths	Global	Both	2-4 years	Diabetes mellitus type 1	Rate	2018	0.147486839	0.215898648	0.081155363
Deaths	Global	Both	15-19 years	Diabetes mellitus type 2	Rate	2018	0.338896329	0.385471805	0.29410352
DALYs (Disability-Adjusted Life Years)	Global	Both	5-9 years	Diabetes mellitus type 1	Rate	2018	16.54901687	20.29875214	12.30183457
DALYs (Disability-Adjusted Life Years)	Global	Both	10-14 years	Diabetes mellitus type 1	Rate	2018	25.09174917	31.68933054	19.05910784
DALYs (Disability-Adjusted Life Years)	Global	Both	15-19 years	Diabetes mellitus type 1	Rate	2018	30.03462654	36.0696955	24.92220475
DALYs (Disability-Adjusted Life Years)	Global	Both	<1 year	Diabetes mellitus type 1	Rate	2018	83.52677583	103.5566258	56.23680919
DALYs (Disability-Adjusted Life Years)	Global	Both	2-4 years	Diabetes mellitus type 1	Rate	2018	14.44073783	20.51609359	8.675258018
DALYs (Disability-Adjusted Life Years)	Global	Both	5-9 years	Diabetes mellitus type 2	Rate	2018	0	0	0
DALYs (Disability-Adjusted Life Years)	Global	Both	10-14 years	Diabetes mellitus type 2	Rate	2018	0	0	0
DALYs (Disability-Adjusted Life Years)	Global	Both	15-19 years	Diabetes mellitus type 2	Rate	2018	57.14873029	76.49542358	43.19230934
DALYs (Disability-Adjusted Life Years)	Global	Both	<1 year	Diabetes mellitus type 2	Rate	2018	0	0	0
DALYs (Disability-Adjusted Life Years)	Global	Both	2-4 years	Diabetes mellitus type 2	Rate	2018	0	0	0
Incidence	Global	Both	<1 year	Diabetes mellitus type 2	Rate	2018	0	0	0
Incidence	Global	Both	2-4 years	Diabetes mellitus type 2	Rate	2018	0	0	0
Incidence	Global	Both	<1 year	Diabetes mellitus type 1	Rate	2018	5.897732426	7.810146377	4.364898677
Incidence	Global	Both	2-4 years	Diabetes mellitus type 1	Rate	2018	11.49007693	17.19717225	6.849745424
Incidence	Global	Both	5-9 years	Diabetes mellitus type 2	Rate	2018	0	0	0
Incidence	Global	Both	10-14 years	Diabetes mellitus type 2	Rate	2018	0	0	0
Incidence	Global	Both	15-19 years	Diabetes mellitus type 2	Rate	2018	148.633164	190.8977906	109.6191001
Incidence	Global	Both	5-9 years	Diabetes mellitus type 1	Rate	2018	11.97600968	17.65424157	7.657076062
Incidence	Global	Both	10-14 years	Diabetes mellitus type 1	Rate	2018	10.31506506	16.07491907	5.289165393
Incidence	Global	Both	15-19 years	Diabetes mellitus type 1	Rate	2018	8.134898306	13.3343123	3.474254018
Deaths	Global	Both	5-9 years	Diabetes mellitus type 1	Rate	2019	0.146751805	0.179796371	0.103305006
Deaths	Global	Both	10-14 years	Diabetes mellitus type 1	Rate	2019	0.230172702	0.290706794	0.165219357
Deaths	Global	Both	15-19 years	Diabetes mellitus type 1	Rate	2019	0.279437037	0.313372221	0.240629507
Deaths	Global	Both	<1 year	Diabetes mellitus type 1	Rate	2019	0.919577147	1.152122378	0.611373073
Deaths	Global	Both	2-4 years	Diabetes mellitus type 1	Rate	2019	0.143093785	0.210548928	0.080695015
Deaths	Global	Both	15-19 years	Diabetes mellitus type 2	Rate	2019	0.340065093	0.387119785	0.296340605
DALYs (Disability-Adjusted Life Years)	Global	Both	5-9 years	Diabetes mellitus type 1	Rate	2019	16.0311538	19.65219927	11.83524977
DALYs (Disability-Adjusted Life Years)	Global	Both	10-14 years	Diabetes mellitus type 1	Rate	2019	24.6426429	30.84543735	18.79036772
DALYs (Disability-Adjusted Life Years)	Global	Both	15-19 years	Diabetes mellitus type 1	Rate	2019	29.70613636	35.70454739	24.77043401
DALYs (Disability-Adjusted Life Years)	Global	Both	<1 year	Diabetes mellitus type 1	Rate	2019	82.45456226	103.2484549	54.87103744
DALYs (Disability-Adjusted Life Years)	Global	Both	2-4 years	Diabetes mellitus type 1	Rate	2019	14.06075744	20.00802862	8.531200613
DALYs (Disability-Adjusted Life Years)	Global	Both	5-9 years	Diabetes mellitus type 2	Rate	2019	0	0	0
DALYs (Disability-Adjusted Life Years)	Global	Both	10-14 years	Diabetes mellitus type 2	Rate	2019	0	0	0
DALYs (Disability-Adjusted Life Years)	Global	Both	15-19 years	Diabetes mellitus type 2	Rate	2019	58.01274678	77.53889346	44.16427556
DALYs (Disability-Adjusted Life Years)	Global	Both	<1 year	Diabetes mellitus type 2	Rate	2019	0	0	0
DALYs (Disability-Adjusted Life Years)	Global	Both	2-4 years	Diabetes mellitus type 2	Rate	2019	0	0	0
Incidence	Global	Both	<1 year	Diabetes mellitus type 2	Rate	2019	0	0	0
Incidence	Global	Both	2-4 years	Diabetes mellitus type 2	Rate	2019	0	0	0
Incidence	Global	Both	<1 year	Diabetes mellitus type 1	Rate	2019	6.025428072	7.981875303	4.437129826
Incidence	Global	Both	2-4 years	Diabetes mellitus type 1	Rate	2019	11.46283909	17.2060874	6.794054211
Incidence	Global	Both	5-9 years	Diabetes mellitus type 2	Rate	2019	0	0	0
Incidence	Global	Both	10-14 years	Diabetes mellitus type 2	Rate	2019	0	0	0
Incidence	Global	Both	15-19 years	Diabetes mellitus type 2	Rate	2019	153.1973205	196.9957366	112.6623571
Incidence	Global	Both	5-9 years	Diabetes mellitus type 1	Rate	2019	11.97288847	17.71579139	7.614621391
Incidence	Global	Both	10-14 years	Diabetes mellitus type 1	Rate	2019	10.35586787	16.16196723	5.285828833
Incidence	Global	Both	15-19 years	Diabetes mellitus type 1	Rate	2019	8.201515451	13.48565708	3.465765024
Deaths	Global	Both	5-9 years	Diabetes mellitus type 1	Rate	2020	0.136785832	0.166903772	0.094824329
Deaths	Global	Both	10-14 years	Diabetes mellitus type 1	Rate	2020	0.220425635	0.282021592	0.157090688
Deaths	Global	Both	15-19 years	Diabetes mellitus type 1	Rate	2020	0.277319418	0.311696951	0.241937951
Deaths	Global	Both	<1 year	Diabetes mellitus type 1	Rate	2020	0.887203368	1.128118025	0.591585965
Deaths	Global	Both	2-4 years	Diabetes mellitus type 1	Rate	2020	0.135784779	0.205084577	0.072534663
Deaths	Global	Both	15-19 years	Diabetes mellitus type 2	Rate	2020	0.340577884	0.391965567	0.295041874
DALYs (Disability-Adjusted Life Years)	Global	Both	5-9 years	Diabetes mellitus type 1	Rate	2020	15.20089136	18.7368203	11.23544457
DALYs (Disability-Adjusted Life Years)	Global	Both	10-14 years	Diabetes mellitus type 1	Rate	2020	23.90312756	30.00468388	18.15694445
DALYs (Disability-Adjusted Life Years)	Global	Both	15-19 years	Diabetes mellitus type 1	Rate	2020	29.60393864	35.36651408	24.5728746
DALYs (Disability-Adjusted Life Years)	Global	Both	<1 year	Diabetes mellitus type 1	Rate	2020	79.55391955	101.1153802	53.07351344
DALYs (Disability-Adjusted Life Years)	Global	Both	2-4 years	Diabetes mellitus type 1	Rate	2020	13.40909795	19.44404554	7.781470379
DALYs (Disability-Adjusted Life Years)	Global	Both	5-9 years	Diabetes mellitus type 2	Rate	2020	0	0	0
DALYs (Disability-Adjusted Life Years)	Global	Both	10-14 years	Diabetes mellitus type 2	Rate	2020	0	0	0
DALYs (Disability-Adjusted Life Years)	Global	Both	15-19 years	Diabetes mellitus type 2	Rate	2020	59.3496743	79.72089333	44.90635674
DALYs (Disability-Adjusted Life Years)	Global	Both	<1 year	Diabetes mellitus type 2	Rate	2020	0	0	0
DALYs (Disability-Adjusted Life Years)	Global	Both	2-4 years	Diabetes mellitus type 2	Rate	2020	0	0	0
Incidence	Global	Both	<1 year	Diabetes mellitus type 2	Rate	2020	0	0	0
Incidence	Global	Both	2-4 years	Diabetes mellitus type 2	Rate	2020	0	0	0
Incidence	Global	Both	<1 year	Diabetes mellitus type 1	Rate	2020	6.16938425	8.134570575	4.560437733
Incidence	Global	Both	2-4 years	Diabetes mellitus type 1	Rate	2020	11.46897232	17.23033748	6.760433982
Incidence	Global	Both	5-9 years	Diabetes mellitus type 2	Rate	2020	0	0	0
Incidence	Global	Both	10-14 years	Diabetes mellitus type 2	Rate	2020	0	0	0
Incidence	Global	Both	15-19 years	Diabetes mellitus type 2	Rate	2020	161.3437469	207.4110138	118.6296525
Incidence	Global	Both	5-9 years	Diabetes mellitus type 1	Rate	2020	11.98434921	17.74775901	7.584694366
Incidence	Global	Both	10-14 years	Diabetes mellitus type 1	Rate	2020	10.46114069	16.32561015	5.327623213
Incidence	Global	Both	15-19 years	Diabetes mellitus type 1	Rate	2020	8.277953952	13.63551318	3.464158379
Deaths	Global	Both	5-9 years	Diabetes mellitus type 1	Rate	2021	0.130130553	0.159286977	0.089560812
Deaths	Global	Both	10-14 years	Diabetes mellitus type 1	Rate	2021	0.212495751	0.266882357	0.151863732
Deaths	Global	Both	15-19 years	Diabetes mellitus type 1	Rate	2021	0.275989228	0.310937579	0.237895233
Deaths	Global	Both	<1 year	Diabetes mellitus type 1	Rate	2021	0.86071984	1.106358614	0.564048396
Deaths	Global	Both	2-4 years	Diabetes mellitus type 1	Rate	2021	0.129559342	0.197416685	0.070483698
Deaths	Global	Both	15-19 years	Diabetes mellitus type 2	Rate	2021	0.34158865	0.391484678	0.29177661
DALYs (Disability-Adjusted Life Years)	Global	Both	5-9 years	Diabetes mellitus type 1	Rate	2021	14.6189432	18.03138199	10.68343639
DALYs (Disability-Adjusted Life Years)	Global	Both	10-14 years	Diabetes mellitus type 1	Rate	2021	23.30104912	29.14168927	17.65517605
DALYs (Disability-Adjusted Life Years)	Global	Both	15-19 years	Diabetes mellitus type 1	Rate	2021	29.54284269	35.72193542	24.6253648
DALYs (Disability-Adjusted Life Years)	Global	Both	<1 year	Diabetes mellitus type 1	Rate	2021	77.18480701	99.15228558	50.59712209
DALYs (Disability-Adjusted Life Years)	Global	Both	2-4 years	Diabetes mellitus type 1	Rate	2021	12.87798837	18.76328174	7.524073418
DALYs (Disability-Adjusted Life Years)	Global	Both	5-9 years	Diabetes mellitus type 2	Rate	2021	0	0	0
DALYs (Disability-Adjusted Life Years)	Global	Both	10-14 years	Diabetes mellitus type 2	Rate	2021	0	0	0
DALYs (Disability-Adjusted Life Years)	Global	Both	15-19 years	Diabetes mellitus type 2	Rate	2021	60.52666218	81.51766058	46.28439076
DALYs (Disability-Adjusted Life Years)	Global	Both	<1 year	Diabetes mellitus type 2	Rate	2021	0	0	0
DALYs (Disability-Adjusted Life Years)	Global	Both	2-4 years	Diabetes mellitus type 2	Rate	2021	0	0	0
Incidence	Global	Both	<1 year	Diabetes mellitus type 2	Rate	2021	0	0	0
Incidence	Global	Both	2-4 years	Diabetes mellitus type 2	Rate	2021	0	0	0
Incidence	Global	Both	<1 year	Diabetes mellitus type 1	Rate	2021	6.216658495	8.302995517	4.497203018
Incidence	Global	Both	2-4 years	Diabetes mellitus type 1	Rate	2021	11.49653615	17.32524964	6.677288937
Incidence	Global	Both	5-9 years	Diabetes mellitus type 2	Rate	2021	0	0	0
Incidence	Global	Both	10-14 years	Diabetes mellitus type 2	Rate	2021	0	0	0
Incidence	Global	Both	15-19 years	Diabetes mellitus type 2	Rate	2021	167.1046451	214.3727084	123.3877452
Incidence	Global	Both	5-9 years	Diabetes mellitus type 1	Rate	2021	11.94618831	17.90942734	7.482204402
Incidence	Global	Both	10-14 years	Diabetes mellitus type 1	Rate	2021	10.57641618	16.554765	5.357542838
Incidence	Global	Both	15-19 years	Diabetes mellitus type 1	Rate	2021	8.439272524	13.95641187	3.559226002
